# Supplementary material for: Dual-Site Phosphorylation of the Control of Virulence Regulator Impacts Group A Streptococcal Global Gene Expression and Pathogenesis
Source: PLoS Pathog. 2014 May 1;10(5):e1004088. doi: 10.1371/journal.ppat.1004088 (PMC4006921; doi:10.1371/journal.ppat.1004088)
Supplement: Table S2 — Summary of RNA-seq data. (XLSX) [file ppat.1004088.s003.xlsx]

## Sheet: final sheet
Table S2. Summary of RNA-seq data.
spyM3 #	Gene name (if annotated in the serotype M3 strain MGAS315)	Fold-change in strain 10870ΔcovR	Fold-change in strain 10870ΔcovS	Fold-change in strain D53A	Fold-change in strain T65A	Fold-change in strain T65E	Gene Function
spyM3_0005	pth	0.648156		0.626226		0.658883	Peptidyl-tRNA hydrolase (EC 3.1.1.29)
SpyM3_0006	trcF	0.631987		0.615986	0.656513	0.634659	Transcription-repair coupling factor
SpyM3_0007						0.605466	Heat shock protein 15
spyM3_0019	purC				0.268346	0.230725	Phosphoribosylaminoimidazole-succinocarboxamide synthase (EC 6.3.2.6)
spyM3_0020	purL	0.281591	0.463307	0.242107	0.308281	0.283434	Phosphoribosylformylglycinamidine synthase (EC 6.3.5.3)
spyM3_0021	purF	0.279137	0.418395	0.219042	0.284122	0.246795	Amidophosphoribosyltransferase (EC 2.4.2.14)
spyM3_0022	purM	0.269505	0.438952	0.217983	0.283001	0.246619	phosphoribosylaminoimidazole synthetase
spyM3_0023	purN	0.315673	0.490949	0.292981	0.350036	0.314009	Phosphoribosylglycinamide formyltransferase (EC 2.1.2.2)
spyM3_0024	purH	0.29944	0.49153	0.245792	0.353516	0.311079	Phosphoribosylaminoimidazolecarboxamide formyltransferase (EC 2.1.2.3) IMP cyclohydrolase (EC 3.5.4.10)
SpyM3_0025		0.360952	0.566538	0.284979	0.406584	0.324214	choline binding protein
spyM3_0026	purD	0.396626	0.51405	0.319473	0.393307	0.37651	Phosphoribosylamine--glycine ligase (EC 6.3.4.13)
spyM3_0027	purE	0.336004	0.509796	0.297096	0.350924	0.334209	Phosphoribosylaminoimidazole carboxylase carboxyltransferase subunit (EC 4.1.1.21)
spyM3_0028	purK	0.340856	0.531194	0.335502	0.381147	0.407435	phosphoribosylaminoimidazole carboxylase ATPase subunit
SpyM3_0029		0.657946		0.56663	0.666324	0.580658	Hypothetical cytosolic protein
SpyM3_0030	purB			0.638946			Adenylosuccinate lyase (EC 4.3.2.2)
SpyM3_0031		0.666098	0.624451	0.542291	0.586955	0.588172	Transcriptional regulator
spyM3_0036	adh2	2.0557	2.51432	2.02899	2.37164	2.65607	Alcohol dehydrogenase (EC 1.1.1.1) Acetaldehyde dehydrogenase [acetylating] (EC 1.2.1.10)
spyM3_0037						1.8009	Alcohol dehydrogenase (EC 1.1.1.1)
SpyM3_0037	adhA			1.53756			Alcohol dehydrogenase (EC 1.1.1.1)
spyM3_0061	adk	0.626716		0.564796		0.532408	Adenylate kinase (EC 2.7.4.3) Nucleoside-diphosphate kinase (EC 2.7.4.6)
spyM3_0070				0.642035		0.650551	High-affinity zinc uptake system ATP-binding protein znuC
spyM3_0071				0.60355		0.647454	High-affinity zinc uptake system membrane protein znuB
spyM3_0074	pbp1B			1.59489		1.54494	Multimodular transpeptidase-transglycosylase PBP 1B (EC 2.4.1.129)
SpyM3_0093	ssb.1			0.640935			Single-strand DNA binding protein
spyM3_0097	nra	1.39456					Transcriptional regulator
spyM3_0098	cbp	3.17599		2.19865	2.50139		Fibronectin-binding protein
SpyM3_0099		1.71336			1.58638		Signal peptidase I (EC 3.4.21.89)
SpyM3_0105		12.0648	2.07389	13.1136		6.07444	Hypothetical protein
SpyM3_0124						1.50196	Hypothetical membrane associated protein
SpyM3_0131		2.55252	1.89678	2.94712		2.66475	Hypothetical protein
SpyM3_0132		4.59022	2.61732	5.61936		5.15699	Hypothetical protein
spyM3_0133	metB	3.56948	0.388141	2.55524			Cystathionine beta-lyase (EC 4.4.1.8)
SpyM3_0150				0.657507			Zinc finger protein
SpyM3_0154				1.62512		1.57888	S-layer protein Peptidoglycan endo-beta-N-acetylglucosaminidase (EC 3.2.1.-)
SpyM3_0158					0.663729		Transcriptional regulator
SpyM3_0161	gpsA	1.53883		1.65254			Glycerol-3-phosphate dehydrogenase [NAD(P)+] (EC 1.1.1.94)
SpyM3_0162			0.639616				Transcriptional regulator, MarR family
SpyM3_0164		1.6655					Multidrug protein lipid ABC transporter family, ATP-binding and permease protein
SpyM3_0169		1.47326		1.51871			hypothetical protein
SpyM3_0180				0.617471	0.5329	0.639797	N-acetylneuraminate-binding protein
SpyM3_0183				0.607794			N-acetylneuraminate transport system permease protein
SpyM3_0231						1.5201	Hypothetical cytosolic protein
spyM3_0236					0.620193	0.629999	Branched-chain amino acid transport system carrier protein
SpyM3_0237					0.601788	0.589883	Serine threonine sodium symporter
SpyM3_0243		2.98722		1.99867			Hypothetical cytosolic protein
SpyM3_0246	nrdR	1.70743	3.0078	0.489063			Putative regulatory protein
SpyM3_0247	dnaB		2.23	0.492496			Replicative DNA helicase (EC 3.6.1.-)
SpyM3_0248	dnaI		2.03313	0.50594			Primosomal protein dnaI
SpyM3_0249	engA		1.81948	0.571471			GTP-binding protein
SpyM3_0257				1.66043			Acylphosphatase (EC 3.6.1.7)
SpyM3_0281	fhuB	0.619244		0.596305			Ferrichrome transport system permease protein fhuB
spyM3_0282	fhuD.1	0.625534		0.545821		0.597013	Ferrichrome-binding protein
spyM3_0296	exoA	1.51675		1.66814	1.58387	1.59802	Exodeoxyribonuclease III (EC 3.1.11.2)
spyM3_0298	prtS	1.9	2.31288	1.89871	1.50709	2.29844	Endopeptidase lactocepin (EC 3.4.21.96)
SpyM3_0299		0.504128		0.415332	0.633206	0.507708	Permease
SpyM3_0317		1.51631		1.58579			Iron-dependent repressor
SpyM3_0332		1.90034		1.87711		1.76664	Myosin-crossreactive antigen
SpyM3_0333	phoH	1.50805					PhoH protein
SpyM3_0334		1.5727		1.52345			Uracil DNA glycosylase superfamily protein
SpyM3_0354						0.634224	Glutaminyl-peptide cyclotransferase (EC 2.3.2.5)
SpyM3_0364						1.51365	1,2-diacylglycerol 3-glucosyltransferase (EC 2.4.1.157)
SpyM3_0365	thrS			0.631406			Threonyl-tRNA synthetase (EC 6.1.1.3)
SpyM3_0366				1.686		1.51378	Daunorubicin resistance ATP-binding protein drrA
SpyM3_0368		1.52094					ABC transporter permease protein
SpyM3_0398				1.83632		2.05069	Transposase
SpyM3_0399		1.72202		1.67253	1.63214	1.6328	Hydrolase (HAD superfamily)
SpyM3_0402		2.28755		2.04043			Multidrug resistance protein B
SpyM3_0403	bglG			0.51074	0.661186		Transcription antiterminator, BglG family
SpyM3_0406		1.61553		1.59157		1.57934	Hypothetical membrane spanning protein
SpyM3_0407		1.74785		1.63393		1.61884	Hypothetical membrane spanning protein
SpyM3_0408				1.93881		2.01343	Hypothetical protein
SpyM3_0411		1.63324		2.16418		2.12451	Stress-responsive transcriptional regulator PspC
SpyM3_0425		2.0989		2.19483		1.76718	N-acetylmuramoyl-L-alanine amidase (EC 3.5.1.28)
spyM3_0430	pepC	1.56596		1.62697	1.56481	1.56742	Phosphoenolpyruvate carboxylase (EC 4.1.1.31)
SpyM3_0430	ppc	1.50684		1.59161			Phosphoenolpyruvate carboxylase (EC 4.1.1.31)
SpyM3_0442				0.541089			Oligohyaluronate lyase (EC 4.2.2.-)
spyM3_0443	agaD	0.549014		0.372185	0.549674	0.393231	PTS system N-acetylgalactosamine-specific transporter subunit IID
spyM3_0444	agaW	0.609118		0.453761		0.485489	PTS system N-acetylgalactosamine-specific transporter subunit IIC
SpyM3_0446	ugl				0.465485	0.445816	unsaturated glucuronyl hydrolase
SpyM3_0453		1.83726		1.58341			iron-sulfur cluster-binding protein
SpyM3_0457				1.50721			Hydroxyacylglutathione hydrolase (EC 3.1.2.6)
SpyM3_0458				1.69031		1.71549	(R,R)-butanediol dehydrogenase (EC 1.1.1.4) Acetoin dehydrogenase (EC 1.1.1.5)
SpyM3_0467		1.99287		1.8227			Transcriptional regulator, GntR family
spyM3_0468	agaS	1.5973					Galactosamine-6-phosphate deaminase (isomerizing) (EC 3.5.99.-)
SpyM3_0478				1.56088			Hypothetical cytosolic protein
spyM3_0480	sagA	1.77642		1.84404			Streptolysin S precursor
spyM3_0481	sagB	1.90607		2.09386			Streptolysin S biosynthesis protein SagB
spyM3_0482	sagC	1.73894		2.08448			Streptolysin S biosynthesis protein SagC
SpyM3_0483		1.59475					Streptolysin S biosynthesis protein SagD
SpyM3_0484		1.58053		1.73083			Streptolysin S putative self-immunity protein SagE
SpyM3_0485		1.58315		1.86103			Streptolysin S biosynthesis protein SagF
SpyM3_0486		1.58338					Streptolysin S export ATP-binding protein SagG
spyM3_0487	sagH	1.64401		1.88822			Streptolysin S export transmembrane protein SagH
SpyM3_0488				1.68082			Streptolysin S export transmembrane protein SagI
SpyM3_0489		0.413848	0.462583	0.408844	0.383168	0.413229	Endonuclease Exonuclease phosphatase family protein
SpyM3_0511					1.52099		ABC transporter ATP-binding protein
SpyM3_0512		2.02241		2.24675	1.98765	2.08616	Neutral zinc metallopeptidase family
SpyM3_0535				1.70701		1.65526	Ferredoxin
SpyM3_0548		1.55659		1.60772	1.61108	1.55264	Hypothetical protein
SpyM3_0568		0.50614		0.518125		0.521927	RNA binding protein
SpyM3_0569		0.25368		0.283596	0.609399	0.43487	Cell surface protein
SpyM3_0570		0.370934		0.404386			Hypothetical cytosolic protein
SpyM3_0571	czcD	0.628463		0.568795			Cobalt-zinc-cadmium resistance protein czcD
SpyM3_0575		1.57418					Thioredoxin reductase (EC 1.8.1.9)
spyM3_0578	fruR	1.68047		1.79077		1.69671	Fructose repressor
spyM3_0579	fruK	1.68016		1.74831		1.68833	1-phosphofructokinase (EC 2.7.1.56)
spyM3_0580	fruA	1.8504		1.80897		1.73638	PTS system, fructose-specific IIABC component (EC 2.7.1.69)
SpyM3_0581		2.43455		2.2696	1.72477	2.15912	N-acetylmuramidase (EC 3.2.1.17)
SpyM3_0582		2.08267		2.0147	1.54029	1.80149	Hypothetical protein
SpyM3_0583		2.77958	1.95	2.93011	2.02169	2.41368	Hypothetical protein
SpyM3_0586		0.66327					DegV family protein
SpyM3_0587	papS	0.666562		0.627701			tRNA nucleotidyltransferase (EC 2.7.7.25)
SpyM3_0589				0.577829	0.558285		Hypothetical protein
SpyM3_0591		0.430312	0.522788	0.378768	0.399487	0.459957	5 -nucleotidase (EC 3.1.3.5)
SpyM3_0618	amiC	1.51214					Amidase family protein
SpyM3_0633		1.84669		1.86932		2.15252	Hypothetical protein
SpyM3_0653		0.521438		0.532833			ABC transporter substrate-binding protein
SpyM3_0654		0.380196			0.620203		Hypothetical protein
SpyM3_0655				0.474716		0.602228	ABC transporter permease protein
SpyM3_0656		0.519574		0.496116			ABC transporter ATP-binding protein
SpyM3_0678		1.61024					Hypothetical cytosolic protein
SpyM3_0741		1.44021		1.74137			PTS system, mannose fructose family IIA component
SpyM3_0742				1.86086		1.57884	PTS system, mannose fructose family IIB component
SpyM3_0743				1.84513		1.64835	PTS system, mannose fructose family IIC component
SpyM3_0744				1.72145			PTS system, mannose fructose family IID component
SpyM3_0749	uvrC	1.51674		1.56021			Excinuclease ABC subunit C
SpyM3_0751				1.58106		1.50303	Xaa-His dipeptidase (EC 3.4.13.3)
SpyM3_0752	trmE	0.64586					tRNA (5-carboxymethylaminomethyl-2-thiouridylate) synthase
SpyM3_0761	folQ			1.55038			Dihydroneopterin aldolase (EC 4.1.2.25)
SpyM3_0762	folK			1.50453			2-amino-4-hydroxy-6-hydroxymethyldihydropteridine pyrophosphokinase (EC 2.7.6.3)
spyM3_0794	xpt	0.212407		0.231388	0.408836	0.300956	Xanthine phosphoribosyltransferase (EC 2.4.2.-)
SpyM3_0795		0.262052		0.246538	0.478203	0.305762	Xanthine permease
SpyM3_0796		0.646812		0.634491			Iron-sulfur cluster assembly repair protein ApbE
spyM3_0819	smf	0.607476		0.411349	0.587896	0.563776	DNA processing protein
SpyM3_0821	gid	0.658848					Glucose inhibited division protein A
SpyM3_0824						1.61189	Biotin carboxyl carrier protein of oxaloacetate decarboxylase (EC 4.1.1.3)
SpyM3_0828				1.79527		2.01753	Mg2+ citrate complex secondary transporter
SpyM3_0829		2.7385		2.9196		3.04214	hypothetical protein
SpyM3_0830		1.72673		2.13013		2.06031	acetyl-CoA carboxylase biotin carboxyl carrier protein subunit
SpyM3_0831		1.68126		1.80404		1.71578	Na+ transporting oxaloacetate decarboxylase beta chain (EC 4.1.1.3)
spyM3_0833				2.11157		1.92271	Citrate lyase beta chain (EC 4.1.3.6) Citryl-CoA lyase subunit (EC 4.1.3.34)
spyM3_0834	citF	1.78455		2.02013		1.81056	Citrate lyase alpha chain (EC 4.1.3.6) Citrate CoA-transferase (EC 2.8.3.10)
spyM3_0835				1.91958		1.996	Apo-citrate lyase phosphoribosyl-dephospho-CoA transferase (EC 2.7.7.-)
spyM3_0836	oadA	1.76062		2.06119		2.04289	Na+ transporting oxaloacetate decarboxylase alpha chain (EC 4.1.1.3)
SpyM3_0838		1.59492		1.56328			Hypothetical protein
SpyM3_0846	murM.2	0.598841		0.532526	0.658528		UDP-N-acetylmuramoylpentapeptide-lysine N(6)-alanyltransferase (EC 2.3.2.10) UDP-N-acetylmuramoylpentapeptide-lysine N(6)-seryltransferase (EC 2.3.2.-)
SpyM3_0849	pdxK	0.568491		0.581183			Pyridoxine kinase (EC 2.7.1.35)
spyM3_0871	coaA	1.80902		2.09572		1.95407	Pantothenate kinase (EC 2.7.1.33)
SpyM3_0894		1.57319					NAD-dependent K+ or Na+ uptake system component Transcriptional regulator, GntR family
SpyM3_0895		1.87165		1.54118	1.57857		General stress protein, Gls24 family
SpyM3_0896		1.94116		1.92389	2.10284	1.774	Hypothetical protein
SpyM3_0897		2.13222		1.77325	1.77895	1.61584	General stress protein, Gls24 family
SpyM3_0898		2.28389		2.43502	2.55649	2.34612	Small integral membrane protein
SpyM3_0899		1.89592		1.76313		1.59693	Hypothetical protein
SpyM3_0900		1.80259		1.77965		1.51507	Integral membrane protein
SpyM3_0906					0.579648	0.56905	Histidine-binding protein
SpyM3_0907		0.533052		0.511468	0.640998	0.596639	Histidine transport ATP-binding protein hisP
SpyM3_0908		0.48547		0.432515	0.582078	0.502449	Histidine transport system permease protein hisM
SpyM3_0932				0.514634		0.533793	hypothetical protein SpyM3_0932
SpyM3_0943				0.454811		0.45001	hypothetical protein
SpyM3_0946						0.497588	hypothetical protein SpyM3_0946
SpyM3_0956						0.664504	hypothetical protein
SpyM3_0957				0.573944			DNA primase
SpyM3_0980	glgP			1.9674	0.617965		Maltodextrin phosphorylase (EC 2.4.1.1)
SpyM3_0981	malQ			2.09817			4-alpha-glucanotransferase (EC 2.4.1.25)
SpyM3_0984	malF				0.640349		Maltodextrin transport system permease protein malC
SpyM3_1006				0.64632			outer surface protein
SpyM3_1007	bglA.2			0.63397	0.621445		beta-glucosidase
SpyM3_1008		0.576306		0.585865		0.637243	Nicotinamide mononucleotide transporter
spyM3_1032	grab	3.65492	0.555347	3.55245	1.57199	1.71777	Protein G-related alpha 2M-binding protein
SpyM3_1033	murZ			1.69819			UDP-N-acetylglucosamine 1-carboxyvinyltransferase (EC 2.5.1.7)
spyM3_1035	inlA					0.515795	Internalin protein
SpyM3_1037					1.5373		hypothetical protein
SpyM3_1042	udk	1.48229		1.51409			Uridine kinase (EC 2.7.1.48)
SpyM3_1056						0.579231	Hypothetical membrane spanning protein
SpyM3_1065	nagB				0.623046		Glucosamine-6-phosphate isomerase (EC 3.5.99.6)
SpyM3_1068		17.3619		8.3175	2.30811	1.8278	Peptidase family S11
SpyM3_1069		13.0962				2.06558	hypothetical protein
SpyM3_1073	comEC			0.637477			COME operon protein 3
SpyM3_1078	kup	8.35852		4.87276	1.58114		Kup system potassium uptake protein
SpyM3_1086				1.575		1.51468	Penicillin-binding protein
SpyM3_1100				0.513767		0.546785	hypothetical protein
SpyM3_1101	hylP.3			0.529103			hyaluronoglucosaminidase
spyM3_1102	pblB					0.505763	putative platelet-binding protein
spyM3_1104	pblA		0.595603	0.427828		0.485326	putative human platelet-binding protein
SpyM3_1113				0.532241		0.528128	Phage structural protein
SpyM3_1115						0.499396	putative terminase
SpyM3_1121				0.533326		0.511712	putative structural protein
SpyM3_1137				0.563095		0.557003	Phage protein
SpyM3_1139			0.435957	0.482292		0.559264	hypothetical protein
SpyM3_1145				0.60206			putative integrase
SpyM3_1155	xseB					1.65615	Exodeoxyribonuclease VII small subunit (EC 3.1.11.6)
SpyM3_1156	xseA			1.54516			Exodeoxyribonuclease VII large subunit (EC 3.1.11.6)
SpyM3_1160		0.36428		0.37042		0.409036	Arginine transport ATP-binding protein artP
SpyM3_1161		0.582441		0.45641		0.60894	Arginine transport system permease protein artQ
SpyM3_1162						1.70461	Hypothetical cytosolic protein
SpyM3_1163	clpE	1.53535					ATP-dependent endopeptidase clp ATP-binding subunit clpE
SpyM3_1179		0.634958		0.618259	0.617832		Rhodanese-related sulfurtransferases
SpyM3_1183						0.659399	hypothetical protein
SpyM3_1188	coaD	1.56337					Phosphopantetheine adenylyltransferase (EC 2.7.7.3)
spyM3_1190	asnA	2.81846	0.539977	2.19201			Aspartate--ammonia ligase (EC 6.3.1.1)
spyM3_1191	arcC	1.701				3.03236	Carbamate kinase (EC 2.7.2.2)
SpyM3_1192		2.46019	2.13656	5.9316		4.53222	Xaa-His dipeptidase (EC 3.4.13.3)
SpyM3_1193		2.25258	2.05995	5.52398		3.84078	Arginine ornithine antiporter
spyM3_1194	arcB	2.53834	1.97652	5.93561		4.08581	Ornithine carbamoyltransferase (EC 2.1.3.3)
SpyM3_1195		3.05637	2.48342	7.31574		5.13285	Acetyltransferase (EC 2.3.1.-)
spyM3_1196	arcA	2.54236	1.92705	5.49822		3.88985	Arginine deiminase (EC 3.5.3.6)
SpyM3_1205	speK	1.58079		1.50488			Exotoxin type C precursor
SpyM3_1211				0.537425			hypothetical protein
SpyM3_1213						0.571278	hypothetical protein
SpyM3_1215				0.490338		0.601448	Phage endopeptidase
SpyM3_1216				0.447549			hypothetical protein
SpyM3_1218						0.571677	hypothetical protein
SpyM3_1220						0.536786	Major tail shaft protein
SpyM3_1221						0.467995	Minor capsid protein
SpyM3_1224						0.522424	Phage protein
SpyM3_1225						0.609046	major capsid/head protein - phage associated
SpyM3_1226		0.663164		0.509558			Phage protein
SpyM3_1229				0.479501		0.649379	Minor capsid protein
SpyM3_1230						0.628217	Minor capsid protein
SpyM3_1232				0.483497			hypothetical protein
SpyM3_1250				0.595086			Phage single-strand DNA binding protein
SpyM3_1251				0.525002			Phage protein
SpyM3_1261				0.649514			Phage antirepressor protein
spyM3_1284	aroE.1	1.58188		1.57907	1.51721	1.54109	Shikimate 5-dehydrogenase (EC 1.1.1.25)
SpyM3_1285		1.55391		1.76423			Beta-galactosidase (EC 3.2.1.23)
SpyM3_1292					0.658261		sugar kinase
spyM3_1301	speA3	3.26802	2.65003	4.29265	2.07247	4.60678	Enterotoxin (speA)
SpyM3_1304						0.64983	Phage protein
SpyM3_1305		0.613131		0.51567			hypothetical protein
SpyM3_1306				0.561778			Phage-associated cell wall hydrolase
SpyM3_1310						0.473472	minor structural protein
SpyM3_1311				0.489677		0.517205	tail protein - phage associated
SpyM3_1312						0.578671	minor structural protein - phage associated
SpyM3_1313				0.555943			platlet-binding protein, minor tail fiber protein - phage associated
SpyM3_1322						0.634226	hypothetical protein
SpyM3_1323				0.650929		0.590049	hypothetical protein
SpyM3_1326				0.549202		0.629095	hypothetical protein
SpyM3_1343						0.515334	helicase - phage associated
SpyM3_1357						0.645612	Hypothetical protein
SpyM3_1358				1.94884		1.89799	Ribosome-associated factor Y
SpyM3_1371	sunL	0.654137					16S rRNA m(5)C 967 methyltransferase (EC 2.1.1.-)
SpyM3_1373	priA	0.556629		0.544846			Primosomal protein N
SpyM3_1374		0.564656					DNA-directed RNA polymerase omega chain (EC 2.7.7.6)
SpyM3_1377		1.55008					Transcriptional regulators, LysR family
SpyM3_1378	atoB	1.60005					Acetyl-CoA acetyltransferase (EC 2.3.1.9)
SpyM3_1379	atoD.1	1.60379					Acetate CoA-transferase alpha subunit (EC 2.8.3.8)
SpyM3_1381		1.65805					D-beta-hydroxybutyrate dehydrogenase (EC 1.1.1.30)
SpyM3_1382		1.53772					D-beta-hydroxybutyrate dehydrogenase (EC 1.1.1.30)
SpyM3_1396					1.52124		Hypothetical membrane associated protein
SpyM3_1409	sdn		0.239292				Streptodornase (EC 3.1.21.1)
SpyM3_1414		1.7011			2.29173	1.93321	hypothetical protein
SpyM3_1415		1.52957			1.56858		Phage protein
SpyM3_1417		1.37419					Phage infection protein
SpyM3_1419		1.38934					Phage endopeptidase
SpyM3_1420		1.4138					Phage protein
SpyM3_1422		1.61501			1.94275		hypothetical protein
SpyM3_1424		1.32395					hypothetical protein
SpyM3_1425					1.50348		Phage protein
SpyM3_1428					1.62143		Phage protein
SpyM3_1429		1.29851					Phage protein
SpyM3_1430		1.36962			1.6063		Phage scaffold protein
SpyM3_1432		1.26743			2.15566		Phage protein
SpyM3_1436					1.74906		Phage Terminase Small Subunit
SpyM3_1437				0.582502			Phage transcriptional activator
SpyM3_1440				0.636488			Phage-related DNA helicase
SpyM3_1478				1.52852		1.55022	DegV family protein
SpyM3_1493		0.411108	1.94				Esterase (EC 3.1.1.-)
spyM3_1504	hit	1.47078		1.66581		1.50806	Adenosine 5 -monophosphoramidase
SpyM3_1508				0.428987	0.500382	0.498958	ATP GTP hydrolase
SpyM3_1509		0.233589	0.410731	0.198519	0.251063	0.252972	Guanine-hypoxanthine permease
SpyM3_1515		0.438607		0.372692	0.356087	0.388925	IS1548 transposase
spyM3_1517	accA	0.422133		0.527987		0.481759	Acetyl-coenzyme A carboxylase carboxyl transferase subunit alpha (EC 6.4.1.2)
spyM3_1518					0.539676	0.512618	Acetyl-coenzyme A carboxylase carboxyl transferase subunit beta (EC 6.4.1.2)
spyM3_1519					0.574987	0.532181	Biotin carboxylase (EC 6.3.4.14)
spyM3_1520						0.553569	(3R)-hydroxyacyl-[acyl carrier protein] dehydratase (EC 4.2.1.60)
spyM3_1521						0.507465	Biotin carboxyl carrier protein of acetyl-CoA carboxylase (EC 6.4.1.2)
spyM3_1522						0.549432	3-oxoacyl-[acyl-carrier-protein] synthase (EC 2.3.1.41)
spyM3_1523					0.601426	0.515007	3-oxoacyl-[acyl-carrier protein] reductase (EC 1.1.1.100)
spyM3_1524					0.478426	0.385514	Malonyl-CoA-[acyl-carrier-protein] transacylase (EC 2.3.1.39)
spyM3_1525					0.470783	0.388914	Enoyl-[acyl-carrier protein] reductase (NADH) (EC 1.3.1.9)
spyM3_1526					0.416151	0.329613	Acyl carrier protein
spyM3_1527				0.59253	0.536447	0.532664	3-oxoacyl-[acyl-carrier-protein] synthase III (EC 2.3.1.41)
SpyM3_1528					0.583239	0.588942	Transcriptional regulator, MarR family
SpyM3_1549				0.506761		0.592322	ABC transporter permease protein
SpyM3_1550				0.600222		0.638966	ABC transporter ATP-binding protein
spyM3_1556						0.557803	ABC transporter ATP-binding protein
spyM3_1557	cycD	0.292802		0.227739	0.529027	0.309995	ABC transporter ATP-binding protein
spyM3_1558	fhuC.2	0.301286		0.246519	0.520114	0.325221	Ferrichrome transport ATP-binding protein fhuC
spyM3_1559	fhuG.2	0.29149		0.22929	0.504863	0.365535	Ferrichrome transport system permease protein fhuB
spyM3_1560	fhuD.2	0.288588		0.236787	0.504382	0.337579	Ferrichrome-binding protein
SpyM3_1561		0.314852		0.260322	0.571534	0.371723	Putative Fe3+-siderophore transport protein
spyM3_1562	isp.2	1.93167		2.1271	1.58047	1.80848	Immunogenic secreted protein
spyM3_1564	acpS	0.638479		0.605624		0.654728	Holo-[acyl-carrier protein] synthase (EC 2.7.8.7)
spyM3_1566	pmi	1.8828		1.8806	1.63992	1.72167	Mannose-6-phosphate isomerase (EC 5.3.1.8)
SpyM3_1570	scrB				1.56564		Sucrose-6-phosphate hydrolase (EC 3.2.1.26)
SpyM3_1583		1.93585		2.0488		1.802	Hypothetical protein
SpyM3_1596	pfl	0.573953			0.577858		Formate acetyltransferase (EC 2.3.1.54)
SpyM3_1601	norA				0.41783		Transporter, MFS superfamily
SpyM3_1607				0.664525			Transcriptional regulator, MerR family
spyM3_1608						0.652793	DNA polymerase III, epsilon chain (EC 2.7.7.7)
spyM3_1649	salT	0.584329		0.449935	0.604549	0.564486	Lantibiotic transport ATP-binding protein
spyM3_1651	salB					0.666227	Serine (threonine) dehydratase (lantibiotic biosynthesis) Lanthionine synthetase (lantibiotic biosynthesis)
SpyM3_1671				0.632283			Hypothetical Protein
SpyM3_1678	ulaA			0.541461			PTS system ascorbate-specific transporter subunit IIC
SpyM3_1680						0.44878	transcriptional regulator
SpyM3_1694	pulA			1.83695			Pullulanase (EC 3.2.1.41)
SpyM3_1695	dexB			2.47024			Glucan 1,6-alpha-glucosidase (EC 3.2.1.70)
spyM3_1698	ska	4.3177	1.77597	4.58497	2.81646	3.51842	Streptokinase (EC 3.4.-.-)
spyM3_1703	sclA	4.22815	1.68479	3.65406		4.09447	Collagen-like surface protein
SpyM3_1712	pabP	1.572		1.52402			Para-aminobenzoate synthetase component I (EC 6.3.5.8) 4-amino-4-deoxychorismate lyase (EC 4.1.3.38)
SpyM3_1714		1.51614		1.5409			Hypothetical protein
SpyM3_1715		3.91806					Enterotoxin
SpyM3_1716		1.93205					Enterotoxin
SpyM3_1717		2.68573				0.569854	Hypothetical cytosolic protein
spyM3_1718	dppA	0.267004					Dipeptide-binding protein
spyM3_1719	dppB	0.439987					Dipeptide transport system permease protein dppB
spyM3_1720	dppC	0.457395					Dipeptide transport system permease protein dppC
SpyM3_1723		1.54506		1.83998	1.6835	1.66526	Hypothetical protein
SpyM3_1724				0.507336	0.633962	0.479016	histidine triad protein
spyM3_1725	lmb			0.458567	0.648038	0.523097	laminin-binding protein
SpyM3_1738				1.86224		1.96254	Hypothetical protein
SpyM3_1739						1.67204	Hypothetical cytosolic protein
SpyM3_1741						0.578953	Streptopain precursor fragment
spyM3_1744	ropB	3.34427	0.534559	2.78823	2.03491	1.73637	Transcriptional regulator
spyM3_1745	mf	2.40906		3.19581	1.72879	2.07107	Deoxyribonuclease precursor (EC 3.1.21.1)
SpyM3_1746						1.55792	Low temperature requirement C protein
spyM3_1747	gldA			1.51511		1.55771	Glycerol dehydrogenase (EC 1.1.1.6)
spyM3_1748	mipB			1.59487		0.461171	Transaldolase (EC 2.2.1.2)
SpyM3_1749	pflD	1.5305		1.57149			Formate acetyltransferase (EC 2.3.1.54)
SpyM3_1758	pbp2A	1.53082		1.61119			Multimodular transpeptidase-transglycosylase PBP 2A
SpyM3_1759		2.079		2.37705	1.89283	1.96793	Translation initiation inhibitor
SpyM3_1760						1.64157	Hypothetical cytosolic protein
SpyM3_1763		2.37212		2.80726		2.25131	Dipeptidase A (EC 3.4.13.-)
SpyM3_1764		2.12982		2.26751		1.84121	Transcriptional regulator, MutR family
spyM3_1770	ahpC	2.26471		2.18769	1.61892	1.774	Peroxiredoxin (EC 1.11.1.15)
spyM3_1771	nox.3	2.29019		2.14739	1.54505	1.81005	Peroxiredoxin reductase (NAD(P)H) (EC 1.6.4.-) NADH oxidase H2O2-forming (EC 1.6.3.-)
SpyM3_1773	hutU			0.634693			urocanate hydratase
SpyM3_1774				0.543068			glutamate formiminotransferase
SpyM3_1778				0.659059			cationic amino acid transporter protein
spyM3_1779	hutH			0.446822	1.5464	0.643044	putative histidine ammonia-lyase
SpyM3_1784	pepO	1.62025		1.61068			Oligoendopeptidase O (EC 3.4.24.-)
spyM3_1785	dexS	1.76013		2.32642			Trehalose-6-phosphate hydrolase (EC 3.2.1.93)
SpyM3_1786		2.17237		3.08557		1.98315	PTS system, trehalose-specific IIBC component (EC 2.7.1.69) PTS system, trehalose-specific IIA component (EC 2.7.1.69)
SpyM3_1787				1.75805		1.6951	Trehalose operon transcriptional repressor
SpyM3_1788		1.57346					hypothetical protein
SpyM3_1791	nrdG	0.618969					Anaerobic ribonucleoside-triphosphate reductase activating protein
SpyM3_1796						1.61767	Hypothetical cytosolic protein
SpyM3_1797						1.55186	Endonuclease involved in recombination
SpyM3_1798				1.61418		1.57062	Hypothetical cytosolic protein
spyM3_1799	spxA	1.58198		1.76239		1.79338	Arsenate reductase family protein
spyM3_1801	cinA	1.7775		1.71614	1.69086	1.72816	Colligrin
spyM3_1808						1.51558	Arginine repressor, argR
spyM3_1818					0.66226	0.568822	Cadmium resistance protein
spyM3_1819				0.535556	0.636063	0.538593	Cadmium efflux system accessory protein
SpyM3_1820				0.579145	0.611674	0.558182	Hypothetical protein
SpyM3_1821						0.656188	FtsK SpoIIIE family
spyM3_1838	gidA	0.55846		0.426287		0.563192	Putative tRNA (5-carboxymethylaminomethyl-2-thiouridylate) synthase subunit GidA
SpyM3_1839		0.511664		0.376953		0.50696	Phosphohydrolase (MutT nudix family protein)
SpyM3_1840	mnmA	0.67272		0.55671			tRNA (5-methylaminomethyl-2-thiouridylate)-methyltransferase (EC 2.1.1.61)
SpyM3_1843					0.599162		Transglycosylase SLT domain family protein
SpyM3_1850		1.50208					Non-proteolytic protein, peptidase family M16
SpyM3_1851	hasA	1.63011		1.67995			Hyaluronan synthase (EC 2.4.1.212)
SpyM3_1857	guaB			0.657901			Inosine-5 -monophosphate dehydrogenase (EC 1.1.1.205)
SpyM3_1859				0.622581			Hypothetical membrane spanning protein
Fold change refers to transcript level in indicated strain compared to strain MGAS10870. Blank cells means there was no statistically significant difference for that gene for that particular strain
relative to strain MGAS10870.

## Sheet: Sheet2
	SpyM3_0568	RNA binding protein
	SpyM3_0569	Cell surface protein
	SpyM3_0570	Hypothetical cytosolic protein
	SpyM3_0571	Cobalt-zinc-cadmium resistance protein czcD
	SpyM3_0572	Transcriptional regulator, TetR family
	SpyM3_0573	16S rRNA processing protein rimM
	SpyM3_0574	tRNA (Guanine-N(1)-)-methyltransferase (EC 2.1.1.31)
	SpyM3_0575	Thioredoxin reductase (EC 1.8.1.9)
	SpyM3_0576	Hypothetical membrane spanning protein
	SpyM3_0577	Ketopantoate reductase PanE ApbA family protein
	SpyM3_0578	Fructose repressor
	SpyM3_0579	1-phosphofructokinase (EC 2.7.1.56)
	SpyM3_0580	PTS system, fructose-specific IIABC component (EC 2.7.1.69)
	SpyM3_0581	N-acetylmuramidase (EC 3.2.1.17)
	SpyM3_0582	Hypothetical protein
	SpyM3_0583	Hypothetical protein
	SpyM3_0584	Nucleoside diphosphate kinase (EC 2.7.4.6)
	SpyM3_0586	DegV family protein
	SpyM3_0587	tRNA nucleotidyltransferase (EC 2.7.7.25)
	SpyM3_0588	ABC transporter ATP-binding protein uup
	SpyM3_0589	Hypothetical protein
	SpyM3_0590	Peptide deformylase (EC 3.5.1.88)
	SpyM3_0591	5 -nucleotidase (EC 3.1.3.5)
	SpyM3_0592	GTP pyrophosphokinase (EC 2.7.6.5)
	SpyM3_0593	Two-component response regulator
	SpyM3_0594	Two component system histidine kinase (EC 2.7.3.-)
	SpyM3_0595	Mevalonate kinase (EC 2.7.1.36)
	SpyM3_0596	Diphosphomevalonate decarboxylase (EC 4.1.1.33)
	SpyM3_0597	Phosphomevalonate kinase (EC 2.7.4.2)
	SpyM3_0598	Isopentenyl-diphosphate delta-isomerase (EC 5.3.3.2)
	SpyM3_0599	3-hydroxy-3-methylglutaryl-coenzyme A reductase (EC 1.1.1.34) 3-hydroxy-3-methylglutaryl-coenzyme A reductase (EC 1.1.1.88)
	SpyM3_0600	Hydroxymethylglutaryl-CoA synthase (EC 2.3.3.10)
	SpyM3_0601	Thymidylate synthase (EC 2.1.1.45)
	SpyM3_0602	Dihydrofolate reductase (EC 1.5.1.3)
	SpyM3_0603	Hypothetical membrane associated protein
	SpyM3_0604	ATP-dependent endopeptidase clp ATP-binding subunit clpX
	SpyM3_0605	GTP-binding protein YihA
	SpyM3_0606	Hypothetical protein
	SpyM3_0607	ATP-dependent endopeptidase clp ATP-binding subunit clpL
	SpyM3_0608	Ribose 5-phosphate isomerase (EC 5.3.1.6)
	SpyM3_0609	Phosphopentomutase (EC 5.4.2.7)
	SpyM3_0610	Arsenate reductase (EC 1.20.4.1)
	SpyM3_0611	Purine nucleoside phosphorylase (EC 2.4.2.1)
	SpyM3_0612	Purine nucleoside phosphorylase (EC 2.4.2.1)
	SpyM3_0613	Histidine protein kinase
	SpyM3_0614	Transcriptional regulators, LysR family
	SpyM3_0615	Hypothetical protein
	SpyM3_0616	Orotidine 5 -phosphate decarboxylase (EC 4.1.1.23)
	SpyM3_0617	Orotate phosphoribosyltransferase (EC 2.4.2.10)
	SpyM3_0618	Amidase family protein
	SpyM3_0619	Cystine-binding protein
	SpyM3_0620	Cystine transport system permease protein
	SpyM3_0621	Uracil-DNA glycosylase (EC 3.2.2.-)
	SpyM3_0622	Dihydroorotase (EC 3.5.2.3)
	SpyM3_0623	Hypothetical membrane spanning protein
	SpyM3_0624	Topoisomerase IV subunit B (EC 5.99.1.-)
	SpyM3_0625	Topoisomerase IV subunit A (EC 5.99.1.-)
	SpyM3_0626	Branched-chain amino acid aminotransferase (EC 2.6.1.42)
	SpyM3_0627	Hypothetical cytosolic protein
	SpyM3_0628	SSU ribosomal protein S1P
	SpyM3_0629	Hypothetical protein
	SpyM3_0630	Rhodanese-related sulfurtransferases
	SpyM3_0631	Glutathione S-transferase (EC 2.5.1.18)
	SpyM3_0632	Transporter
	SpyM3_0633	Hypothetical protein
	SpyM3_0634	tRNA delta(2)-isopentenylpyrophosphate transferase (EC 2.5.1.8)
	SpyM3_0635	GTP-binding protein hflX
	SpyM3_0636	Cystathionine beta-lyase (EC 4.4.1.8) Cystathionine gamma-lyase (EC 4.4.1.1)
	SpyM3_0637	Ribonuclease Z (EC 3.1.26.11)
	SpyM3_0638	Short chain dehydrogenase
	SpyM3_0639	Single-stranded-DNA-specific exonuclease recJ (EC 3.1.-.-)
	SpyM3_0640	Adenine phosphoribosyltransferase (EC 2.4.2.7)
	SpyM3_0641	DNA replication protein dnaD
	SpyM3_0642	Endonuclease III (EC 4.2.99.18)
	SpyM3_0643	PARA-AMINOBENZOATE SYNTHASE COMPONENT I (EC 4.1.3.-) ANTHRANILATE SYNTHASE COMPONENT I (EC 4.1.3.27)
	SpyM3_0644	NIF3-related protein
	SpyM3_0645	Glycine D-amino acid oxidases family
	SpyM3_0646	Glucose-1-phosphate thymidylyltransferase (EC 2.7.7.24)
	SpyM3_0647	dTDP-4-dehydrorhamnose 3,5-epimerase (EC 5.1.3.13)
	SpyM3_0648	dTDP-glucose 4,6-dehydratase (EC 4.2.1.46)
	SpyM3_0649	7,8-dihydro-8-oxoguanine-triphosphatase (EC 3.6.1.-)
	SpyM3_0650	Hypothetical membrane spanning protein
	SpyM3_0651	Tetratricopeptide repeat family protein
	SpyM3_0652	Fibronectin-binding protein Fibrinogen-binding protein
	SpyM3_0653	ABC transporter substrate-binding protein
	SpyM3_0654	Hypothetical protein
	SpyM3_0655	ABC transporter permease protein
	SpyM3_0656	ABC transporter ATP-binding protein
	SpyM3_0657	Zn-dependent hydrolase (EC 3.-.-.-)
	SpyM3_0658	Acetyl esterase (EC 3.1.1.-)
	SpyM3_0659	Hypothetical Protein
	SpyM3_0660	ABC transporter ATP-binding protein
	SpyM3_0661	Pyruvate dehydrogenase E1 component alpha subunit (EC 1.2.4.1)
	SpyM3_0662	Pyruvate dehydrogenase E1 component beta subunit (EC 1.2.4.1)
	SpyM3_0663	Dihydrolipoamide acetyltransferase component of pyruvate dehydrogenase complex (EC 2.3.1.12)
	SpyM3_0664	Dihydrolipoamide dehydrogenase (EC 1.8.1.4)
	SpyM3_0665	Hyaluronate lyase precursor (EC 4.2.2.1)
	SpyM3_0666	Lipoate-protein ligase A (EC 6.3.2.-)
	SpyM3_0667	CobB CobQ-like glutamine amidotransferase domain
	SpyM3_0668	UDP-N-acetylmuramoylalanyl-D-glutamate--2,6-diaminopimelate ligase (EC 6.3.2.13)
	SpyM3_0669	Hypothetical membrane spanning protein
	SpyM3_0670	Hypothetical membrane associated protein
	SpyM3_0671	Phosphoglucosamine mutase (EC 5.4.2.10)
	SpyM3_0672	Hypothetical protein
	SpyM3_0673	Oxygen-independent coproporphyrinogen-III oxidase (EC 1.3.99.22)
	SpyM3_0674	Acyl-[acyl-carrier-protein] hydrolase (EC 3.1.2.14)
	SpyM3_0675	Hydrolase (HAD superfamily)
	SpyM3_0676	Hypothetical membrane spanning protein
	SpyM3_0676	Hypothetical protein
	SpyM3_0677	Hypothetical cytosolic protein
	SpyM3_0678	Hypothetical cytosolic protein
	SpyM3_0679	Hypothetical cytosolic protein
	SpyM3_0680	Hypothetical protein
	SpyM3_0684	Phage transcriptional regulator, Cro CI family
	SpyM3_0698	Phage protein
	SpyM3_0702	Membrane protease subunits, stomatin prohibitin homologs
	SpyM3_0720	Phage protein
	SpyM3_0725	Hyaluronoglucosaminidase (EC 3.2.1.35)
	SpyM3_0726	Phage infection protein
	SpyM3_0727	Phage protein
	SpyM3_0729	Phage protein
	SpyM3_0730	Holin
	SpyM3_0731	N-acetylmuramoyl-L-alanine amidase (EC 3.5.1.28)
	SpyM3_0736	Nucleoside diphosphate kinase (EC 2.7.4.6)
	SpyM3_0737	GTP-binding protein lepA
	SpyM3_0738	Collagen-like surface protein
	SpyM3_0739	Peptide methionine sulfoxide reductase msrB (EC 1.8.4.6)
	SpyM3_0740	Hypothetical membrane spanning protein
	SpyM3_0741	PTS system, mannose fructose family IIA component
	SpyM3_0742	PTS system, mannose fructose family IIB component
	SpyM3_0743	PTS system, mannose fructose family IIC component
	SpyM3_0744	PTS system, mannose fructose family IID component
	SpyM3_0745	Two-component sensor kinase yesM (EC 2.7.3.-)
	SpyM3_0746	Two-component response regulator yesN
	SpyM3_0747	Iron(III)-binding protein
	SpyM3_0748	Succinate-semialdehyde dehydrogenase [NADP+] (EC 1.2.1.16)
	SpyM3_0749	Excinuclease ABC subunit C
	SpyM3_0750	NAD(P)H-dependent quinone reductase (EC 1.-.-.-)
	SpyM3_0751	Xaa-His dipeptidase (EC 3.4.13.3)
	SpyM3_0752	tRNA (5-carboxymethylaminomethyl-2-thiouridylate) synthase
	SpyM3_0753	LSU ribosomal protein L10P
	SpyM3_0754	LSU ribosomal protein L12P (L7 L12)
	SpyM3_0755	D-alanyl-D-alanine serine-type carboxypeptidase (EC 3.4.16.4)
	SpyM3_0756	Polysaccharide deacetylase
	SpyM3_0757	Hypothetical protein
	SpyM3_0758	Folylpolyglutamate synthase (EC 6.3.2.17) Dihydrofolate synthase (EC 6.3.2.12)
	SpyM3_0759	GTP cyclohydrolase I (EC 3.5.4.16)
	SpyM3_0760	Dihydropteroate synthase (EC 2.5.1.15)
	SpyM3_0761	Dihydroneopterin aldolase (EC 4.1.2.25)
	SpyM3_0762	2-amino-4-hydroxy-6-hydroxymethyldihydropteridine pyrophosphokinase (EC 2.7.6.3)
	SpyM3_0763	UDP-N-acetylenolpyruvoylglucosamine reductase (EC 1.1.1.158)
	SpyM3_0764	Spermidine putrescine transport ATP-binding protein potA
	SpyM3_0765	Spermidine putrescine transport system permease protein potB
	SpyM3_0766	Spermidine putrescine transport system permease protein potC
	SpyM3_0767	Spermidine putrescine-binding protein
	SpyM3_0768	Transcriptional regulatory protein dpiA
	SpyM3_0769	Sensor kinase dpiB (EC 2.7.3.-)
	SpyM3_0769	Sensor kinase dpiB (EC 2.7.3.-)
	SpyM3_0769	Sensor kinase dpiB (EC 2.7.3.-)
	SpyM3_0770	Malate-sodium symport
	SpyM3_0771	NAD-dependent malic enzyme (EC 1.1.1.39)
	SpyM3_0773	Class B acid phosphatase (EC 3.1.3.2)
	SpyM3_0774	Chloride channel protein
	SpyM3_0775	Lipase Acylhydrolase family protein
	SpyM3_0776	Hypothetical membrane spanning protein
	SpyM3_0778	Glutamine amidotransferase, class I
	SpyM3_0779	Redox-sensitive transcriptional regulator Rex
	SpyM3_0781	Hypothetical cytosolic protein
	SpyM3_0782	Ribose-phosphate pyrophosphokinase (EC 2.7.6.1)
	SpyM3_0783	Organic phosphate binding CYTH family protein
	SpyM3_0784	GTP pyrophosphokinase homolog
	SpyM3_0785	ATP-NAD kinase (EC 2.7.1.23)
	SpyM3_0786	Ribosomal large subunit pseudouridine synthase D (EC 4.2.1.70)
	SpyM3_0787	Phosphate acetyltransferase (EC 2.3.1.8)
	SpyM3_0788	Short chain dehydrogenase
	SpyM3_0789	Short chain dehydrogenase
	SpyM3_0790	Na+ driven multidrug efflux pump
	SpyM3_0791	Glycine betaine transport ATP-binding protein
	SpyM3_0792	Glycine betaine transport system permease protein Glycine betaine-binding protein
	SpyM3_0793	GMP reductase (EC 1.7.1.7)
	SpyM3_0794	Xanthine phosphoribosyltransferase (EC 2.4.2.-)
	SpyM3_0795	Xanthine permease
	SpyM3_0796	Iron-sulfur cluster assembly repair protein ApbE
	SpyM3_0797	4-oxalocrotonate tautomerase (EC 5.3.2.-)
	SpyM3_0798	Thymidine kinase (EC 2.7.1.21)
	SpyM3_0799	Bacterial Peptide Chain Release Factor 1 (RF-1)
	SpyM3_0800	Peptide release factor-glutamine N5-methyltransferase (EC 2.1.1.-)
	SpyM3_0801	Sua5 YciO YrdC YwlC family protein
	SpyM3_0802	Phosphinothricin N-acetyltransferase (EC 2.3.1.-)
	SpyM3_0803	Serine hydroxymethyltransferase (EC 2.1.2.1)
	SpyM3_0804	Hypothetical protein
	SpyM3_0805	Antigen
	SpyM3_0806	Multidrug resistance ABC transporter ATP-binding and permease protein
	SpyM3_0807	Multidrug protein lipid ABC transporter family, ATP-binding and permease protein
	SpyM3_0808	NADH oxidase H2O-forming (EC 1.6.-.-)
	SpyM3_0809	L-lactate dehydrogenase (EC 1.1.1.27)
	SpyM3_0810	DNA gyrase subunit A (EC 5.99.1.3)
	SpyM3_0811	Sortase
	SpyM3_0812	Glyoxalase family protein
	SpyM3_0813	Hypothetical protein
	SpyM3_0814	Hypothetical protein
	SpyM3_0815	Conserved membrane protein (hemolysin III homolog)
	SpyM3_0816	Hypothetical cytosolic protein
	SpyM3_0817	GTP-binding protein
	SpyM3_0818	Ribonuclease HII (EC 3.1.26.4)
	SpyM3_0819	DNA processing protein
	SpyM3_0820	DNA topoisomerase I (EC 5.99.1.2)
	SpyM3_0821	Glucose inhibited division protein A
	SpyM3_0822	Na+ transporting oxaloacetate decarboxylase alpha chain (EC 4.1.1.3)
	SpyM3_0823	Hypothetical membrane associated protein
	SpyM3_0824	Biotin carboxyl carrier protein of oxaloacetate decarboxylase (EC 4.1.1.3)
	SpyM3_0825	Na+ transporting oxaloacetate decarboxylase beta chain (EC 4.1.1.3)
	SpyM3_0826	2 -(5 -triphosphoribosyl)-3-dephospho-CoA synthase (EC 2.7.8.25)
	SpyM3_0827	Transcriptional regulator, GntR family
	SpyM3_0828	Mg2+ citrate complex secondary transporter
	SpyM3_0829	hypothetical protein
	SpyM3_0831	Na+ transporting oxaloacetate decarboxylase beta chain (EC 4.1.1.3)
	SpyM3_0832	Citrate lyase acyl carrier protein
	SpyM3_0833	Citrate lyase beta chain (EC 4.1.3.6) Citryl-CoA lyase subunit (EC 4.1.3.34)
	SpyM3_0834	Citrate lyase alpha chain (EC 4.1.3.6) Citrate CoA-transferase (EC 2.8.3.10)
	SpyM3_0835	Apo-citrate lyase phosphoribosyl-dephospho-CoA transferase (EC 2.7.7.-)
	SpyM3_0836	Na+ transporting oxaloacetate decarboxylase alpha chain (EC 4.1.1.3)
	SpyM3_0837	[Citrate [pro-3S]-lyase] ligase (EC 6.2.1.22)
	SpyM3_0838	Hypothetical protein
	SpyM3_0839	Integrase recombinase xerD
	SpyM3_0840	Phage transcriptional repressor
	SpyM3_0841	SIGNAL RECOGNITION PARTICLE, SUBUNIT FFH SRP54
	SpyM3_0842	Signal recognition particle associated protein
	SpyM3_0843	Transcriptional regulator, GntR family
	SpyM3_0844	Hypothetical protein
	SpyM3_0845	GMP synthase [glutamine-hydrolyzing] (EC 6.3.5.2)
	SpyM3_0846	UDP-N-acetylmuramoylpentapeptide-lysine N(6)-alanyltransferase (EC 2.3.2.10) UDP-N-acetylmuramoylpentapeptide-lysine N(6)-seryltransferase (EC 2.3.2.-)
	SpyM3_0847	ABC transporter ATP-binding protein
	SpyM3_0848	Hypothetical membrane spanning protein
	SpyM3_0849	Pyridoxine kinase (EC 2.7.1.35)
	SpyM3_0850	Transcriptional regulator, GntR family AMINOTRANSFERASE CLASS-I (EC 2.6.1.-)
	SpyM3_0851	Anaerobic ribonucleoside-triphosphate reductase (EC 1.17.4.2)
	SpyM3_0852	Cardiolipin synthetase (EC 2.7.8.-)
	SpyM3_0853	Formate--tetrahydrofolate ligase (EC 6.3.4.3)
	SpyM3_0854	Lipoate-protein ligase A (EC 6.3.2.-)
	SpyM3_0855	SIR2 family protein
	SpyM3_0856	ATPase associated with chromosome architecture replication
	SpyM3_0857	Glycine cleavage system H protein
	SpyM3_0858	Luciferase-like monooxygenase (EC 1.14.-.-)
	SpyM3_0859	Probable NADH-dependent flavin oxidoreductase yqiG (EC 1.-.-.-)
	SpyM3_0860	Lipoate-protein ligase A (EC 6.3.2.-)
	SpyM3_0861	Phosphopantothenate--cysteine ligase (EC 6.3.2.5)
	SpyM3_0862	Phosphopantothenoylcysteine decarboxylase (EC 4.1.1.36)
	SpyM3_0863	Integral membrane protein
	SpyM3_0864	Phosphoglucomutase (EC 5.4.2.2) Phosphomannomutase (EC 5.4.2.8)
	SpyM3_0865	Nucleoside transport system permease protein
	SpyM3_0866	Nucleoside transport system permease protein
	SpyM3_0867	Nucleoside transport ATP-binding protein
	SpyM3_0868	Nucleoside-binding protein
	SpyM3_0869	Cytidine deaminase (EC 3.5.4.5)
	SpyM3_0870	16S rRNA m(2)G 1207 methyltransferase (EC 2.1.1.52)
	SpyM3_0871	Pantothenate kinase (EC 2.7.1.33)
	SpyM3_0872	SSU ribosomal protein S20P
	SpyM3_0873	Sensor protein ciaH (EC 2.7.3.-)
	SpyM3_0874	Transcriptional regulatory protein ciaR
	SpyM3_0875	Aminopeptidase N (EC 3.4.11.15)
	SpyM3_0876	Phosphate transport system protein phoU
	SpyM3_0877	Phosphate transport ATP-binding protein pstB
	SpyM3_0878	Phosphate transport ATP-binding protein pstB
	SpyM3_0879	Phosphate transport system permease protein pstA
	SpyM3_0880	Phosphate transport system permease protein pstC
	SpyM3_0881	Phosphate-binding protein
	SpyM3_0882	Putative 23S rRNA m(5)C methyltransferase (EC 2.1.1.-)
	SpyM3_0883	Myo-inositol-1(or 4)-monophosphatase (EC 3.1.3.25)
	SpyM3_0884	Hypothetical cytosolic protein
	SpyM3_0885	Arsenate reductase family protein
	SpyM3_0886	Riboflavin kinase (EC 2.7.1.26) FMN adenylyltransferase (EC 2.7.7.2)
	SpyM3_0887	tRNA pseudouridine synthase B (EC 4.2.1.70)
	SpyM3_0888	Hypothetical protein
	SpyM3_0889	Integral membrane protein
	SpyM3_0890	Type I restriction-modification system specificity subunit
	SpyM3_0891	ABC transporter permease protein
	SpyM3_0892	ABC transporter ATP-binding protein
	SpyM3_0893	Transcriptional regulator, TetR family
	SpyM3_0894	NAD-dependent K+ or Na+ uptake system component Transcriptional regulator, GntR family
	SpyM3_0895	General stress protein, Gls24 family
	SpyM3_0896	Hypothetical protein
	SpyM3_0897	General stress protein, Gls24 family
	SpyM3_0898	Small integral membrane protein
	SpyM3_0899	Hypothetical protein
	SpyM3_0900	Integral membrane protein
	SpyM3_0901	DNA helicase II (EC 3.6.1.-)
	SpyM3_0902	Hypothetical protein
	SpyM3_0903	Na(+)-linked D-alanine glycine permease
	SpyM3_0904	Cobalt-zinc-cadmium resistance protein czcD
	SpyM3_0905	cAMP factor
	SpyM3_0906	Histidine-binding protein
	SpyM3_0907	Histidine transport ATP-binding protein hisP
	SpyM3_0908	Histidine transport system permease protein hisM
	SpyM3_0909	PhnA protein
	SpyM3_0910	Glucosamine--fructose-6-phosphate aminotransferase [isomerizing] (EC 2.6.1.16)
	SpyM3_0911	Signal peptidase I (EC 3.4.21.89)
	SpyM3_0912	Pyruvate kinase (EC 2.7.1.40)
	SpyM3_0913	6-phosphofructokinase (EC 2.7.1.11)
	SpyM3_0914	DNA polymerase III alpha subunit (EC 2.7.7.7)
	SpyM3_0915	Transcriptional regulator, GntR family
	SpyM3_0916	ABC transporter ATP-binding protein
	SpyM3_0917	ABC transporter permease protein
	SpyM3_0918	Putative membrane-associated alkaline phosphatase
	SpyM3_0919	Phage protein
	SpyM3_0923	Holin
	SpyM3_0927	Phage infection protein
	SpyM3_0928	Hyaluronoglucosaminidase (EC 3.2.1.35)
	SpyM3_0929	Hyaluronoglucosaminidase (EC 3.2.1.35)
	SpyM3_0944	Phage protein
	SpyM3_0947	Phage Terminase Small Subunit
	SpyM3_0949	Phage protein
	SpyM3_0950	Phage encoded transcriptional regulator, ArpU family
	SpyM3_0953	Methyltransferase (EC 2.1.1.-)
	SpyM3_0954	Phage protein
	SpyM3_0955	Phage protein
	SpyM3_0957	DNA primase
	SpyM3_0959	Phage protein
	SpyM3_0960	Phage protein
	SpyM3_0961	Phage DNA RNA helicase (DEAD DEAH box family)
	SpyM3_0963	Phage protein
	SpyM3_0964	Transcriptional regulator, Cro CI family
	SpyM3_0965	Phage protein
	SpyM3_0969	Phage protein
	SpyM3_0973	Phage protein
	SpyM3_0977	Phage protein
	SpyM3_0979	Phage protein
	SpyM3_0980	Maltodextrin phosphorylase (EC 2.4.1.1)
	SpyM3_0981	4-alpha-glucanotransferase (EC 2.4.1.25)
	SpyM3_0982	Transcriptional regulator, LacI family
	SpyM3_0983	Maltose maltodextrin-binding protein
	SpyM3_0984	Maltodextrin transport system permease protein malC
	SpyM3_0985	Maltose transport system permease protein malG
	SpyM3_0986	Hypothetical protein
	SpyM3_0989	Hypothetical protein
	SpyM3_0990	Esterase (EC 3.1.1.-)
	SpyM3_0991	Protein dltD precursor
	SpyM3_0992	D-alanyl carrier protein
	SpyM3_0993	Protein dltB
	SpyM3_0994	D-alanine-activating enzyme (EC 6.3.2.-)
	SpyM3_0995	Hypothetical protein
	SpyM3_0996	Excinuclease ABC subunit B
	SpyM3_0997	Glutamine-binding protein Glutamine transport system permease protein glnP
	SpyM3_0998	Glutamine transport ATP-binding protein glnQ
	SpyM3_1001	Hypothetical Protein
	SpyM3_1003	PTS system, cellobiose-specific IIB component (EC 2.7.1.69)
	SpyM3_1004	Transcription antiterminator, BglG family
	SpyM3_1008	Nicotinamide mononucleotide transporter
	SpyM3_1009	Hypothetical cytosolic protein
	SpyM3_1010	Hypothetical protein
	SpyM3_1013	Nicotinate-nucleotide pyrophosphorylase [carboxylating] (EC 2.4.2.19)
	SpyM3_1014	Transporter
	SpyM3_1018	Ribosomal small subunit pseudouridine synthase A (EC 4.2.1.70)
	SpyM3_1019	Hypothetical protein
	SpyM3_1020	Transporter, MFS superfamily
	SpyM3_1020	Transporter, MFS superfamily
	SpyM3_1021	Hypothetical cytosolic protein
	SpyM3_1023	Phosphorylase, Pnp Udp family
	SpyM3_1024	23S rRNA m(5)U 1939 methyltransferase (EC 2.1.1.-)
	SpyM3_1025	Transcriptional regulator, LytR family
	SpyM3_1026	Shikimate kinase (EC 2.7.1.71)
	SpyM3_1027	3-phosphoshikimate 1-carboxyvinyltransferase (EC 2.5.1.19)
	SpyM3_1028	Ribonuclease BN (EC 3.1.-.-)
	SpyM3_1029	Methionine aminopeptidase (EC 3.4.11.18)
	SpyM3_1030	Cytosolic protein containing multiple CBS domains
	SpyM3_1031	Ribosomal-protein-S5-alanine acetyltransferase (EC 2.3.1.128)
	SpyM3_1032	Protein G-related alpha 2M-binding protein
	SpyM3_1033	UDP-N-acetylglucosamine 1-carboxyvinyltransferase (EC 2.5.1.7)
	SpyM3_1034	S-adenosylmethionine synthetase (EC 2.5.1.6)
	SpyM3_1035	Internalin protein
	SpyM3_1036	Biotin operon repressor Biotin--[acetyl-CoA-carboxylase] synthetase (EC 6.3.4.15)
	SpyM3_1037	Hypothetical protein
	SpyM3_1038	DNA polymerase III subunit gamma tau (EC 2.7.7.7)
	SpyM3_1039	GAF domain-containing proteins
	SpyM3_1040	Hypothetical membrane spanning protein
	SpyM3_1041	Hypothetical membrane spanning protein
	SpyM3_1042	Uridine kinase (EC 2.7.1.48)
	SpyM3_1043	ATP-dependent RNA helicase
	SpyM3_1044	Peptidoglycan N-acetylglucosamine deacetylase (EC 3.5.1.-)
	SpyM3_1045	NADP-dependent glyceraldehyde-3-phosphate dehydrogenase (EC 1.2.1.9)
	SpyM3_1046	Phosphoenolpyruvate-protein phosphotransferase (EC 2.7.3.9)
	SpyM3_1047	Phosphocarrier protein HPr
	SpyM3_1048	Glutaredoxin
	SpyM3_1049	Ribonucleoside-diphosphate reductase alpha chain (EC 1.17.4.1)
	SpyM3_1050	Ribonucleoside-diphosphate reductase beta chain (EC 1.17.4.1)
	SpyM3_1051	Chloride channel protein
	SpyM3_1055	CAAX amino terminal protease family
	SpyM3_1056	Hypothetical membrane spanning protein
	SpyM3_1057	Transcriptional regulator, Cro CI family
	SpyM3_1058	Alanyl-tRNA synthetase (EC 6.1.1.7)
	SpyM3_1059	Peptidyl-prolyl cis-trans isomerase (EC 5.2.1.8)
	SpyM3_1060	O-methyltransferase (EC 2.1.1.-)
	SpyM3_1061	Transporter, MFS superfamily
	SpyM3_1062	Oligoendopeptidase F (EC 3.4.24.-)
	SpyM3_1063	Putative competence protein transcription factor
	SpyM3_1064	Ribosomal small subunit pseudouridine synthase A (EC 4.2.1.70)
	SpyM3_1065	Glucosamine-6-phosphate isomerase (EC 3.5.99.6)
	SpyM3_1066	S-adenosylmethionine:tRNA ribosyltransferase-isomerase (EC 5.-.-.-)
	SpyM3_1067	Hypothetical cytosolic protein
	SpyM3_1068	Peptidase family S11
	SpyM3_1070	Hypothetical protein
	SpyM3_1071	Superoxide dismutase (EC 1.15.1.1)
	SpyM3_1072	DNA polymerase III, delta subunit (EC 2.7.7.7)
	SpyM3_1073	COME operon protein 3
	SpyM3_1074	COME operon protein 1
	SpyM3_1075	1-acyl-sn-glycerol-3-phosphate acyltransferase (EC 2.3.1.51)
	SpyM3_1076	Methyltransferase (EC 2.1.1.-)
	SpyM3_1077	Hypothetical protein with endo excinuclease domain
	SpyM3_1078	Kup system potassium uptake protein
	SpyM3_1079	ATP-dependent RNA helicase
	SpyM3_1080	Bacterial Peptide Chain Release Factor 3 (RF-3)
	SpyM3_1082	Hypothetical Membrane Spanning Protein
	SpyM3_1083	UDP-N-acetylmuramoyl-tripeptide--D-alanyl-D-alanine ligase (EC 6.3.2.10)
	SpyM3_1084	D-alanine--D-alanine ligase (EC 6.3.2.4)
	SpyM3_1085	Recombination protein recR
	SpyM3_1086	Penicillin-binding protein
	SpyM3_1087	Formate transporter
	SpyM3_1088	Hypothetical protein
	SpyM3_1089	Transcriptional regulator, biotin repressor family
	SpyM3_1090	Phosphoglycerate mutase (EC 5.4.2.1)
	SpyM3_1091	Dihydroorotate dehydrogenase (EC 1.3.3.1)
	SpyM3_1092	Hypothetical protein
	SpyM3_1093	Lead, cadmium, zinc and mercury transporting ATPase (EC 3.6.3.-)
	SpyM3_1094	Phage protein
	SpyM3_1095	Deoxyribonuclease precursor (EC 3.1.21.1)
	SpyM3_1096	Phage protein
	SpyM3_1105	Phage protein
	SpyM3_1109	Phage protein
	SpyM3_1110	Phage protein
	SpyM3_1113	Phage structural protein
	SpyM3_1116	Phage protein
	SpyM3_1119	Phage protein
	SpyM3_1120	Phage protein
	SpyM3_1122	Phage protein
	SpyM3_1124	Phage protein
	SpyM3_1125	Phage protein
	SpyM3_1126	Phage protein
	SpyM3_1127	Phage protein
	SpyM3_1129	Phage protein
	SpyM3_1132	Phage protein
	SpyM3_1133	Phage protein
	SpyM3_1137	Phage protein
	SpyM3_1138	Phage protein
	SpyM3_1140	Phage protein
	SpyM3_1141	Excisionase
	SpyM3_1142	Transcriptional regulator, Cro CI family
	SpyM3_1143	Transcriptional regulator, Cro CI family
	SpyM3_1144	Phage protein
	SpyM3_1145	DNA integration recombination inversion protein
	SpyM3_1146	DNA-binding protein HU
	SpyM3_1147	Hypothetical membrane associated protein
	SpyM3_1148	Lipase Acylhydrolase with GDSL-like motif
	SpyM3_1149	DegV family protein
	SpyM3_1150	Hypothetical protein
	SpyM3_1151	DNA repair protein recN
	SpyM3_1152	Arginine repressor, argR
	SpyM3_1153	Lantibotic precursor
	SpyM3_1154	Dimethylallyltransferase (EC 2.5.1.1) Geranyltranstransferase (EC 2.5.1.10)
	SpyM3_1155	Exodeoxyribonuclease VII small subunit (EC 3.1.11.6)
	SpyM3_1156	Exodeoxyribonuclease VII large subunit (EC 3.1.11.6)
	SpyM3_1157	Methylenetetrahydrofolate dehydrogenase (NADP+) (EC 1.5.1.5) Methenyltetrahydrofolate cyclohydrolase (EC 3.5.4.9)
	SpyM3_1158	Phosphoglucomutase (EC 5.4.2.2) Phosphomannomutase (EC 5.4.2.8)
	SpyM3_1159	Deoxyribodipyrimidine photolyase (EC 4.1.99.3)
	SpyM3_1160	Arginine transport ATP-binding protein artP
	SpyM3_1161	Arginine transport system permease protein artQ
	SpyM3_1162	Hypothetical cytosolic protein
	SpyM3_1163	ATP-dependent endopeptidase clp ATP-binding subunit clpE
	SpyM3_1164	Mutator mutT protein (7,8-dihydro-8-oxoguanine-triphosphatase) (EC 3.6.1.-)
	SpyM3_1165	Hypothetical cytosolic protein
	SpyM3_1166	Isoleucyl-tRNA synthetase (EC 6.1.1.5)
	SpyM3_1167	Cell division initiation protein DivIVA
	SpyM3_1168	RNA binding protein
	SpyM3_1169	Integral membrane protein
	SpyM3_1170	Hypothetical cytosolic protein
	SpyM3_1171	Pyridoxal-5 -phosphate family protein
	SpyM3_1172	Cell division protein ftsZ
	SpyM3_1173	Cell division protein ftsA
	SpyM3_1174	Cell-division initiation protein DivIB
	SpyM3_1175	UDP-N-acetylglucosamine--N-acetylmuramyl-(pentapeptide) pyrophosphoryl-undecaprenol N-acetylglucosamine transferase (EC 2.4.1.227)
	SpyM3_1176	UDP-N-acetylmuramoylalanine--D-glutamate ligase (EC 6.3.2.9)
	SpyM3_1177	Hypothetical membrane spanning protein
	SpyM3_1178	GTP-binding protein TypA BipA
	SpyM3_1179	Rhodanese-related sulfurtransferases
	SpyM3_1180	Glucokinase (EC 2.7.1.2)
	SpyM3_1181	Hypothetical cytosolic protein
	SpyM3_1182	Non-specific DNA-binding protein Dps Iron-binding ferritin-like antioxidant protein Ferroxidase (EC 1.16.3.1)
	SpyM3_1184	Radical SAM family enzyme
	SpyM3_1185	Transcriptional regulator
	SpyM3_1186	Ribose operon repressor
	SpyM3_1187	ATP-dependent endopeptidase Lon (EC 3.4.21.53)
	SpyM3_1188	Phosphopantetheine adenylyltransferase (EC 2.7.7.3)
	SpyM3_1189	Methyltransferase (EC 2.1.1.-)
	SpyM3_1190	Aspartate--ammonia ligase (EC 6.3.1.1)
	SpyM3_1191	Carbamate kinase (EC 2.7.2.2)
	SpyM3_1192	Xaa-His dipeptidase (EC 3.4.13.3)
	SpyM3_1193	Arginine ornithine antiporter
	SpyM3_1194	Ornithine carbamoyltransferase (EC 2.1.3.3)
	SpyM3_1195	Acetyltransferase (EC 2.3.1.-)
	SpyM3_1196	Arginine deiminase (EC 3.5.3.6)
	SpyM3_1197	Transcription regulator, crp family
	SpyM3_1198	Arginine repressor, argR
	SpyM3_1199	Hypothetical protein
	SpyM3_1200	Hypothetical cytosolic protein
	SpyM3_1201	Two-component sensor kinase yesM (EC 2.7.3.-)
	SpyM3_1202	Two-component response regulator yesN
	SpyM3_1203	Phage protein
	SpyM3_1204	phospholipase (sla)
	SpyM3_1205	Exotoxin type C precursor
	SpyM3_1206	Phage protein
	SpyM3_1207	Phage protein
	SpyM3_1208	Phage-associated cell wall hydrolase
	SpyM3_1209	Phage protein
	SpyM3_1210	Phage protein
	SpyM3_1211	Phage protein
	SpyM3_1215	Phage endopeptidase
	SpyM3_1216	Phage protein
	SpyM3_1217	Phage protein
	SpyM3_1219	Phage protein
	SpyM3_1220	Major tail shaft protein
	SpyM3_1221	Minor capsid protein
	SpyM3_1222	Minor capsid protein
	SpyM3_1224	Phage protein
	SpyM3_1226	Phage protein
	SpyM3_1227	Phage protein
	SpyM3_1228	Phage protein
	SpyM3_1229	Minor capsid protein
	SpyM3_1230	Minor capsid protein
	SpyM3_1231	Terminase large subunit
	SpyM3_1233	Phage transcriptional regulator
	SpyM3_1234	Phage protein
	SpyM3_1235	Hypothetical amino acid ABC transporter ATP-binding protein
	SpyM3_1236	Chromosome partitioning protein parB
	SpyM3_1237	Phage protein
	SpyM3_1238	Phage protein
	SpyM3_1238	Phage protein
	SpyM3_1239	Phage protein
	SpyM3_1241	Phage protein
	SpyM3_1243	Phage protein
	SpyM3_1244	Phage protein
	SpyM3_1245	Phage protein
	SpyM3_1246	Phage protein
	SpyM3_1249	Phage single-strand DNA binding protein
	SpyM3_1250	Phage single-strand DNA binding protein
	SpyM3_1251	Phage protein
	SpyM3_1252	Phage protein
	SpyM3_1253	Phage protein
	SpyM3_1254	DNA replication protein dnaD
	SpyM3_1255	Phage replication protein
	SpyM3_1256	Phage protein
	SpyM3_1257	Phage protein
	SpyM3_1258	Phage protein
	SpyM3_1259	Phage protein
	SpyM3_1260	Phage protein
	SpyM3_1261	Phage antirepressor protein
	SpyM3_1262	Phage protein
	SpyM3_1263	Phage transcriptional regulator, Cro CI family
	SpyM3_1264	Phage protein
	SpyM3_1265	Phage protein
	SpyM3_1265	Phage protein
	SpyM3_1266	DNA integration recombination inversion protein
	SpyM3_1269	Cytochrome c-type biogenesis protein ccdA
	SpyM3_1270	Magnesium and cobalt transport protein corA
	SpyM3_1271	Hypothetical protein
	SpyM3_1271	NAD-dependent oxidoreductase
	SpyM3_1272	Hypothetical protein
	SpyM3_1273	Valyl-tRNA synthetase (EC 6.1.1.9)
	SpyM3_1274	Hypothetical protein
	SpyM3_1275	Hypothetical protein
	SpyM3_1276	Ribosomal-protein-serine acetyltransferase (EC 2.3.1.-)
	SpyM3_1277	Hypothetical cytosolic protein
	SpyM3_1278	Hypothetical protein
	SpyM3_1279	3-deoxy-7-phosphoheptulonate synthase (EC 2.5.1.54)
	SpyM3_1280	Hypothetical protein
	SpyM3_1280	3-dehydroquinate synthase (EC 4.2.3.4)
	SpyM3_1281	Hypothetical cytosolic protein
	SpyM3_1282	Hypothetical cytosolic protein
	SpyM3_1283	SAM-dependent methyltransferase
	SpyM3_1284	Shikimate 5-dehydrogenase (EC 1.1.1.25)
	SpyM3_1285	Beta-galactosidase (EC 3.2.1.23)
	SpyM3_1286	Two-component response regulator yesN
	SpyM3_1287	Two-component sensor kinase yesM (EC 2.7.3.-)
	SpyM3_1288	Hypothetical membrane spanning protein
	SpyM3_1289	Sugar-binding protein
	SpyM3_1291	Sugar transport system permease protein
	SpyM3_1293	Beta-glucosidase (EC 3.2.1.21)
	SpyM3_1294	Hyaluronoglucosaminidase (EC 3.2.1.35)
	SpyM3_1295	Hypothetical protein
	SpyM3_1296	Hypothetical protein
	SpyM3_1297	Alpha-mannosidase (EC 3.2.1.24)
	SpyM3_1298	Sensory transduction protein kinase (EC 2.7.3.-)
	SpyM3_1299	tRNA (Uracil-5-) -methyltransferase (EC 2.1.1.35)
	SpyM3_1301	Enterotoxin (speA)
	SpyM3_1302	Phage protein
	SpyM3_1304	Phage protein
	SpyM3_1306	Phage-associated cell wall hydrolase
	SpyM3_1307	N-acetylmuramoyl-L-alanine amidase (EC 3.5.1.28)
	SpyM3_1308	Phage protein
	SpyM3_1322	Phage protein
	SpyM3_1330	Phage encoded transcriptional regulator, ArpU family
	SpyM3_1331	Phage protein
	SpyM3_1332	Phage protein
	SpyM3_1333	Hypothetical protein
	SpyM3_1335	Phage protein
	SpyM3_1336	Phage protein
	SpyM3_1338	Phage protein
	SpyM3_1339	DNA primase
	SpyM3_1348	Phage protein
	SpyM3_1349	Transcriptional regulator, Cro family
	SpyM3_1350	Transcriptional regulator, MerR family
	SpyM3_1351	Phage protein
	SpyM3_1352	Phage protein
	SpyM3_1353	Phage protein
	SpyM3_1354	DNA integration recombination inversion protein
	SpyM3_1355	Regulatory protein recX
	SpyM3_1356	Hypothetical cytosolic protein
	SpyM3_1357	Hypothetical protein
	SpyM3_1358	Ribosome-associated factor Y
	SpyM3_1359	COMF operon protein 3
	SpyM3_1360	COMF operon protein 1
	SpyM3_1361	COMF operon protein 1
	SpyM3_1362	Hypothetical protein
	SpyM3_1363	Cysteine synthase (EC 2.5.1.47)
	SpyM3_1364	S1-type RNA-binding domain
	SpyM3_1365	Peptidyl-prolyl cis-trans isomerase (EC 5.2.1.8)
	SpyM3_1366	Two-component response regulator yvqC
	SpyM3_1367	Two-component sensor protein yvqE (EC 2.7.3.-)
	SpyM3_1368	Transporter yvqF
	SpyM3_1369	Serine threonine protein kinase (EC 2.7.1.37)
	SpyM3_1370	Protein phosphatase 2C (EC 3.1.3.16)
	SpyM3_1371	16S rRNA m(5)C 967 methyltransferase (EC 2.1.1.-)
	SpyM3_1372	Methionyl-tRNA formyltransferase (EC 2.1.2.9)
	SpyM3_1373	Primosomal protein N
	SpyM3_1374	DNA-directed RNA polymerase omega chain (EC 2.7.7.6)
	SpyM3_1375	Guanylate kinase (EC 2.7.4.8)
	SpyM3_1375	Guanylate kinase (EC 2.7.4.8)
	SpyM3_1376	Hydrolase (HAD superfamily)
	SpyM3_1377	Transcriptional regulators, LysR family
	SpyM3_1378	Acetyl-CoA acetyltransferase (EC 2.3.1.9)
	SpyM3_1379	Acetate CoA-transferase alpha subunit (EC 2.8.3.8)
	SpyM3_1380	Acetyl-CoA:acetoacetyl-CoA transferase beta subunit (EC 2.8.3.-)
	SpyM3_1381	D-beta-hydroxybutyrate dehydrogenase (EC 1.1.1.30)
	SpyM3_1382	D-beta-hydroxybutyrate dehydrogenase (EC 1.1.1.30)
	SpyM3_1383	D-beta-hydroxybutyrate permease
	SpyM3_1384	Autoinducer-2 production protein luxS (EC 3.13.1.-)
	SpyM3_1385	Hypothetical protein
	SpyM3_1386	Methyltransferase (EC 2.1.1.-)
	SpyM3_1387	Cell division initiation protein DivIVA
	SpyM3_1388	Hypothetical cytosolic protein
	SpyM3_1389	Recombination protein recU
	SpyM3_1390	Multimodular transpeptidase-transglycosylase PBP 1A
	SpyM3_1391	Aminopeptidase C (EC 3.4.22.40)
	SpyM3_1392	NH(3)-dependent NAD(+) synthetase (EC 6.3.5.1)
	SpyM3_1393	Nicotinate phosphoribosyltransferase (EC 2.4.2.11)
	SpyM3_1394	Amino acid permease
	SpyM3_1395	Thioredoxin reductase (EC 1.8.1.9)
	SpyM3_1396	Hypothetical membrane associated protein
	SpyM3_1397	Amino acid transport ATP-binding protein
	SpyM3_1398	Amino acid ABC transporter permease protein
	SpyM3_1399	ATP-dependent RNA helicase
	SpyM3_1400	Phospho-N-acetylmuramoyl-pentapeptide-transferase (EC 2.7.8.13)
	SpyM3_1401	Division specific D,D-transpeptidase Cell division protein ftsI
	SpyM3_1402	Cell division protein ftsL
	SpyM3_1403	S-adenosyl-methyltransferase mraW (EC 2.1.1.-)
	SpyM3_1404	Hypothetical protein
	SpyM3_1405	Hypothetical protein
	SpyM3_1406	Hypothetical Protein
	SpyM3_1407	Glutamate 5-kinase (EC 2.7.2.11)
	SpyM3_1409	Streptodornase (EC 3.1.21.1)
	SpyM3_1410	Phage protein
	SpyM3_1413	Holin
	SpyM3_1415	Phage protein
	SpyM3_1417	Phage infection protein
	SpyM3_1419	Phage endopeptidase
	SpyM3_1420	Phage protein
	SpyM3_1421	Phage protein
	SpyM3_1423	Phage protein
	SpyM3_1424	Phage protein
	SpyM3_1425	Phage protein
	SpyM3_1426	Phage protein
	SpyM3_1427	Phage protein
	SpyM3_1428	Phage protein
	SpyM3_1429	Phage protein
	SpyM3_1430	Phage scaffold protein
	SpyM3_1432	Phage protein
	SpyM3_1433	Phage protein
	SpyM3_1434	Portal protein
	SpyM3_1435	Terminase large subunit
	SpyM3_1436	Phage Terminase Small Subunit
	SpyM3_1437	Phage transcriptional activator
	SpyM3_1438	Phage protein
	SpyM3_1439	Phage protein
	SpyM3_1440	Phage-related DNA helicase
	SpyM3_1442	DNA primase
	SpyM3_1443	PHAGE-RELATED DNA POLYMERASE (EC 2.7.7.7)
	SpyM3_1444	Phage protein
	SpyM3_1446	Phage protein
	SpyM3_1447	Phage protein
	SpyM3_1448	Phage protein
	SpyM3_1449	Phage protein
	SpyM3_1450	Phage protein
	SpyM3_1452	Phage protein
	SpyM3_1453	Phage protein
	SpyM3_1454	Phage protein
	SpyM3_1455	Phage transcriptional regulator, Cro CI family
	SpyM3_1457	Phage protein
	SpyM3_1458	DNA integration recombination inversion protein
	SpyM3_1459	ABC transporter permease protein
	SpyM3_1460	ABC transporter ATP-binding protein
	SpyM3_1461	Hypothetical protein
	SpyM3_1462	Transketolase (EC 2.2.1.1)
	SpyM3_1463	Transaldolase (EC 2.2.1.2)
	SpyM3_1464	trans-acting positive regulator
	SpyM3_1466	Glycerol uptake facilitator protein
	SpyM3_1467	Alpha-glycerophosphate oxidase (EC 1.1.3.21)
	SpyM3_1468	Glycerol kinase (EC 2.7.1.30)
	SpyM3_1469	Hypothetical membrane associated protein
	SpyM3_1470	Hypothetical cytosolic protein
	SpyM3_1471	Glycyl-tRNA synthetase beta chain (EC 6.1.1.14)
	SpyM3_1472	Glycyl-tRNA synthetase alpha chain (EC 6.1.1.14)
	SpyM3_1473	Hypothetical membrane spanning protein
	SpyM3_1474	Aldo keto reductase family
	SpyM3_1475	N-acetylglucosamine-6-phosphate deacetylase (EC 3.5.1.25)
	SpyM3_1476	Sodium-dependent phosphate transporter
	SpyM3_1477	Hypothetical protein
	SpyM3_1478	DegV family protein
	SpyM3_1479	Transcriptional regulator, TetR family
	SpyM3_1480	Hydrolase (HAD superfamily)
	SpyM3_1481	Hypothetical membrane spanning protein
	SpyM3_1482	Tagatose-bisphosphate aldolase (EC 4.1.2.40)
	SpyM3_1483	Tagatose-6-phosphate kinase (EC 2.7.1.144)
	SpyM3_1487	PTS system, galactose-specific IIB component (EC 2.7.1.69)
	SpyM3_1488	PTS system, galactose-specific IIA component (EC 2.7.1.69)
	SpyM3_1489	Lactose phosphotransferase system repressor
	SpyM3_1490	Copper chaperone copZ
	SpyM3_1491	Copper-exporting ATPase (EC 3.6.3.4)
	SpyM3_1492	CopAB ATPases metal-fist type repressor
	SpyM3_1493	Esterase (EC 3.1.1.-)
	SpyM3_1494	Ribosome-binding factor A
	SpyM3_1495	Bacterial Protein Translation Initiation Factor 2 (IF-2)
	SpyM3_1496	LSU ribosomal protein L7AE
	SpyM3_1497	Hypothetical cytosolic protein
	SpyM3_1498	N utilization substance protein A
	SpyM3_1499	Hypothetical cytosolic protein
	SpyM3_1500	tRNA (m(7)G46) methyltransferase (EC 2.1.1.33)
	SpyM3_1501	Phosphotransferase enzyme family
	SpyM3_1502	Protein ecsB
	SpyM3_1503	ABC-type transporter ATP-binding protein ecsA
	SpyM3_1504	Adenosine 5 -monophosphoramidase
	SpyM3_1505	Hypothetical protein
	SpyM3_1506	Transcriptional regulator, LytR family
	SpyM3_1507	Acetyltransferase (EC 2.3.1.-)
	SpyM3_1508	ATP GTP hydrolase
	SpyM3_1509	Guanine-hypoxanthine permease
	SpyM3_1510	Hydrolase (HAD superfamily)
	SpyM3_1511	PTS system, mannose-specific IIAB component (EC 2.7.1.69)
	SpyM3_1512	PTS system, mannose-specific IIC component (EC 2.7.1.69)
	SpyM3_1513	PTS system, mannose-specific IID component (EC 2.7.1.69)
	SpyM3_1514	Hypothetical cytosolic protein
	SpyM3_1516	Seryl-tRNA synthetase (EC 6.1.1.11)
	SpyM3_1517	Acetyl-coenzyme A carboxylase carboxyl transferase subunit alpha (EC 6.4.1.2)
	SpyM3_1518	Acetyl-coenzyme A carboxylase carboxyl transferase subunit beta (EC 6.4.1.2)
	SpyM3_1519	Biotin carboxylase (EC 6.3.4.14)
	SpyM3_1520	(3R)-hydroxyacyl-[acyl carrier protein] dehydratase (EC 4.2.1.60)
	SpyM3_1521	Biotin carboxyl carrier protein of acetyl-CoA carboxylase (EC 6.4.1.2)
	SpyM3_1522	3-oxoacyl-[acyl-carrier-protein] synthase (EC 2.3.1.41)
	SpyM3_1523	3-oxoacyl-[acyl-carrier protein] reductase (EC 1.1.1.100)
	SpyM3_1524	Malonyl-CoA-[acyl-carrier-protein] transacylase (EC 2.3.1.39)
	SpyM3_1525	Enoyl-[acyl-carrier protein] reductase (NADH) (EC 1.3.1.9)
	SpyM3_1526	Acyl carrier protein
	SpyM3_1527	3-oxoacyl-[acyl-carrier-protein] synthase III (EC 2.3.1.41)
	SpyM3_1528	Transcriptional regulator, MarR family
	SpyM3_1529	Enoyl-CoA hydratase (EC 4.2.1.17)
	SpyM3_1530	Chaperone protein dnaJ
	SpyM3_1531	Chaperone protein dnaK
	SpyM3_1532	GrpE protein
	SpyM3_1533	Heat-inducible transcription repressor hrcA
	SpyM3_1534	N-acetylmuramoyl-L-alanine amidase (EC 3.5.1.28)
	SpyM3_1535	D-alanyl-D-alanine metallocarboxypeptidase (EC 3.4.17.14)
	SpyM3_1536	Phosphoglycerate mutase family protein
	SpyM3_1537	Hypothetical membrane spanning protein
	SpyM3_1538	Hypothetical protein
	SpyM3_1539	Aspartyl glutamyl-tRNA(Asn Gln) amidotransferase subunit B (EC 6.3.5.-)
	SpyM3_1540	Aspartyl glutamyl-tRNA(Asn Gln) amidotransferase subunit A (EC 6.3.5.-)
	SpyM3_1541	Glutamyl-tRNA(Gln) amidotransferase subunit C (EC 6.3.5.-)
	SpyM3_1542	Pyruvate,phosphate dikinase (EC 2.7.9.1)
	SpyM3_1543	Pyrazinamidase (EC 3.5.1.-) Nicotinamidase (EC 3.5.1.19)
	SpyM3_1544	Transcription pleiotropic repressor codY
	SpyM3_1545	Aspartate aminotransferase (EC 2.6.1.1)
	SpyM3_1546	Universal stress protein family
	SpyM3_1547	Hydrolase (HAD superfamily)
	SpyM3_1548	L-asparaginase (EC 3.5.1.1)
	SpyM3_1549	ABC transporter permease protein
	SpyM3_1550	ABC transporter ATP-binding protein
	SpyM3_1551	ATP-dependent DNA helicase recG (EC 3.6.1.-)
	SpyM3_1552	Hypothetical protein
	SpyM3_1553	Cobalt transport ATP-binding protein cbiO
	SpyM3_1554	Cobalt transport protein cbiQ
	SpyM3_1555	membrane-bound protein
	SpyM3_1556	ABC transporter ATP-binding protein
	SpyM3_1557	ABC transporter ATP-binding protein
	SpyM3_1558	Ferrichrome transport ATP-binding protein fhuC
	SpyM3_1559	Ferrichrome transport system permease protein fhuB
	SpyM3_1560	Ferrichrome-binding protein
	SpyM3_1561	Putative Fe3+-siderophore transport protein
	SpyM3_1562	Immunogenic secreted protein
	SpyM3_1563	Alanine racemase (EC 5.1.1.1)
	SpyM3_1564	Holo-[acyl-carrier protein] synthase (EC 2.7.8.7)
	SpyM3_1565	Protein translocase subunit secA
	SpyM3_1566	Mannose-6-phosphate isomerase (EC 5.3.1.8)
	SpyM3_1568	Endo-beta-N-acetylglucosaminidase F2 precursor (EC 3.2.1.96)
	SpyM3_1569	PTS system, sucrose-specific IIABC component (EC 2.7.1.69)
	SpyM3_1570	Sucrose-6-phosphate hydrolase (EC 3.2.1.26)
	SpyM3_1571	Sucrose operon repressor
	SpyM3_1572	N utilization substance protein B
	SpyM3_1573	General stress protein, Gls24 family
	SpyM3_1574	Protein Translation Elongation Factor P (EF-P)
	SpyM3_1575	ComE operon protein 2
	SpyM3_1576	Xaa-Pro dipeptidase (EC 3.4.13.9)
	SpyM3_1577	Hypothetical protein
	SpyM3_1578	Magnesium and cobalt transport protein corA
	SpyM3_1579	Hypothetical membrane spanning protein
	SpyM3_1580	SSU ribosomal protein S18P
	SpyM3_1581	Single strand binding protein
	SpyM3_1582	SSU ribosomal protein S6P
	SpyM3_1583	Hypothetical protein
	SpyM3_1584	A G-specific adenine DNA glycosylase (EC 3.2.2.-)
	SpyM3_1585	Transcriptional regulator
	SpyM3_1586	Thioredoxin
	SpyM3_1587	Phosphatidylglycerophosphatase B (EC 3.1.3.27)
	SpyM3_1588	DNA mismatch repair protein mutS
	SpyM3_1589	CvpA family membrane protein
	SpyM3_1590	Hypothetical cytosolic protein
	SpyM3_1591	Ribonuclease HIII (EC 3.1.26.4)
	SpyM3_1592	Signal peptidase I (EC 3.4.21.89)
	SpyM3_1593	Exodeoxyribonuclease V alpha chain (EC 3.1.11.5)
	SpyM3_1594	Hypothetical protein
	SpyM3_1595	DNA polymerase IV (EC 2.7.7.7)
	SpyM3_1596	Formate acetyltransferase (EC 2.3.1.54)
	SpyM3_1597	Beta-lactamase family protein
	SpyM3_1598	Hypothetical cytosolic protein
	SpyM3_1599	Hypothetical membrane spanning protein
	SpyM3_1600	Aquaporin Glycerol uptake facilitator protein
	SpyM3_1601	Transporter, MFS superfamily
	SpyM3_1602	Transcription regulator, crp family
	SpyM3_1603	Xaa-Pro dipeptidyl-peptidase (EC 3.4.14.11)
	SpyM3_1605	Transcriptional regulator
	SpyM3_1606	Hypothetical cytosolic protein
	SpyM3_1607	Transcriptional regulator, MerR family
	SpyM3_1608	DNA polymerase III, epsilon chain (EC 2.7.7.7)
	SpyM3_1609	Hypothetical cytosolic protein
	SpyM3_1610	NAD(FAD)-utilizing dehydrogenases
	SpyM3_1611	Deoxyribose-phosphate aldolase (EC 4.1.2.4)
	SpyM3_1612	Nucleoside permease nupC
	SpyM3_1613	Uridine phosphorylase (EC 2.4.2.3)
	SpyM3_1614	Transcriptional regulator, GntR family
	SpyM3_1615	SSU ribosomal protein S14P
	SpyM3_1616	O-sialoglycoprotein endopeptidase (EC 3.4.24.57)
	SpyM3_1617	Ribosomal-protein-S18-alanine acetyltransferase (EC 2.3.1.128)
	SpyM3_1618	Non-proteolytic protein, peptidase family M22
	SpyM3_1619	Putative transcriptional regulator
	SpyM3_1620	Zn-dependent hydrolase (EC 3.-.-.-)
	SpyM3_1621	Glutamine synthetase (EC 6.3.1.2)
	SpyM3_1622	Transcriptional regulator, MerR family
	SpyM3_1623	Hypothetical protein
	SpyM3_1624	Phosphoglycerate kinase (EC 2.7.2.3)
	SpyM3_1625	Acid phosphatase (EC 3.1.3.2)
	SpyM3_1626	Membrane protease protein family
	SpyM3_1627	Dihydroxyacetone kinase family protein
	SpyM3_1628	General stress protein, Gls24 family
	SpyM3_1629	LSU ribosomal protein L28P
	SpyM3_1629	LSU ribosomal protein L28P
	SpyM3_1630	Fructose-bisphosphate aldolase (EC 4.1.2.13)
	SpyM3_1631	Alpha beta hydrolase
	SpyM3_1632	CTP synthase (EC 6.3.4.2)
	SpyM3_1633	DNA-directed RNA polymerase delta chain (EC 2.7.7.6)
	SpyM3_1634	Trigger factor, ppiase (EC 5.2.1.8)
	SpyM3_1635	Mechanosensitive ion channel
	SpyM3_1636	Hypothetical protein
	SpyM3_1637	Hypothetical membrane spanning protein
	SpyM3_1638	Phosphomethylpyrimidine kinase (EC 2.7.4.7) Hydroxymethylpyrimidine kinase (EC 2.7.1.49)
	SpyM3_1639	tRNA pseudouridine synthase A (EC 4.2.1.70)
	SpyM3_1641	Glycerate kinase (EC 2.7.1.31)
	SpyM3_1642	Type I restriction-modification system restriction subunit (EC 3.1.21.3)
	SpyM3_1643	Type I restriction-modification system specificity subunit
	SpyM3_1644	Type I restriction-modification system methylation subunit
	SpyM3_1645	Transcriptional regulatory protein degU
	SpyM3_1646	Sensory transduction protein kinase (EC 2.7.3.-)
	SpyM3_1647	ABC transporter permease protein
	SpyM3_1648	ABC transporter ATP-binding protein
	SpyM3_1649	Lantibiotic transport ATP-binding protein
	SpyM3_1650	Lantibiotic processing peptidase
	SpyM3_1651	Serine (threonine) dehydratase (lantibiotic biosynthesis) Lanthionine synthetase (lantibiotic biosynthesis)
	SpyM3_1652	Lantibiotic salivaricin A
	SpyM3_1654	PTS system, lactose-specific IIBC component (EC 2.7.1.69)
	SpyM3_1655	PTS system, lactose-specific IIA component (EC 2.7.1.69)
	SpyM3_1656	Tagatose-bisphosphate aldolase (EC 4.1.2.40)
	SpyM3_1657	Tagatose-6-phosphate kinase (EC 2.7.1.144)
	SpyM3_1658	Galactose-6-phosphate isomerase lacB subunit (EC 5.3.1.26)
	SpyM3_1659	Galactose-6-phosphate isomerase lacA subunit (EC 5.3.1.26)
	SpyM3_1660	Lactose phosphotransferase system repressor
	SpyM3_1661	DNA-damage-inducible protein J
	SpyM3_1662	Hypothetical cytosolic protein
	SpyM3_1663	SSU ribosomal protein S9P
	SpyM3_1664	LSU ribosomal protein L13P
	SpyM3_1665	Transcriptional regulator, Cro CI family
	SpyM3_1666	Hypothetical membrane spanning protein
	SpyM3_1667	Fatty acid-binding protein, DegV family
	SpyM3_1668	Hypothetical cytosolic protein
	SpyM3_1669	23S rRNA Gm2251 methyltransferase (EC 2.1.1.-)
	SpyM3_1670	Hypothetical membrane associated protein
	SpyM3_1671	Hypothetical Protein
	SpyM3_1672	Cysteinyl-tRNA synthetase (EC 6.1.1.16)
	SpyM3_1673	Hypothetical protein
	SpyM3_1674	Serine acetyltransferase (EC 2.3.1.30)
	SpyM3_1675	Hypothetical protein
	SpyM3_1676	Polyribonucleotide nucleotidyltransferase (EC 2.7.7.8) Polynucleotide adenylyltransferase (EC 2.7.7.19)
	SpyM3_1681	SSU ribosomal protein S15P
	SpyM3_1684	Peptide deformylase (EC 3.5.1.88)
	SpyM3_1685	NADPH-dependent FMN reductase family protein
	SpyM3_1686	Transcriptional regulator, MarR family
	SpyM3_1687	DNA polymerase III alpha subunit (EC 2.7.7.7)
	SpyM3_1688	Prolyl-tRNA synthetase (EC 6.1.1.15)
	SpyM3_1689	Membrane endopeptidase, M50 family
	SpyM3_1690	Phosphatidate cytidylyltransferase (EC 2.7.7.41)
	SpyM3_1691	Undecaprenyl pyrophosphate synthetase (EC 2.5.1.31)
	SpyM3_1692	Protein translocase subunit YajC
	SpyM3_1693	Thioredoxin
	SpyM3_1694	Pullulanase (EC 3.2.1.41)
	SpyM3_1695	Glucan 1,6-alpha-glucosidase (EC 3.2.1.70)
	SpyM3_1696	Multiple sugar transport ATP-binding protein msmK
	SpyM3_1697	Leucine rich protein
	SpyM3_1698	Streptokinase (EC 3.4.-.-)
	SpyM3_1699	Hypothetical protein
	SpyM3_1700	D-tyrosyl-tRNA(Tyr) deacylase (EC 3.1.-.-)
	SpyM3_1701	GTP pyrophosphokinase (EC 2.7.6.5) Guanosine-3 ,5 -bis(Diphosphate) 3 -pyrophosphohydrolase (EC 3.1.7.2)
	SpyM3_1703	Collagen-like surface protein
	SpyM3_1706	NrdI protein
	SpyM3_1707	Endonuclease Exonuclease phosphatase family protein
	SpyM3_1708	PTS system, glucose-specific IIABC component (EC 2.7.1.69)
	SpyM3_1709	Hypothetical cytosolic protein
	SpyM3_1710	Ribosomal protein L11 methyltransferase (EC 2.1.1.-)
	SpyM3_1711	Hypothetical protein
	SpyM3_1712	Para-aminobenzoate synthetase component I (EC 6.3.5.8) 4-amino-4-deoxychorismate lyase (EC 4.1.3.38)
	SpyM3_1713	Anthranilate synthase component II (EC 4.1.3.27) Para-aminobenzoate synthase glutamine amidotransferase component II (EC 6.3.5.8)
	SpyM3_1714	Hypothetical protein
	SpyM3_1715	Enterotoxin
	SpyM3_1716	Enterotoxin
	SpyM3_1717	Hypothetical cytosolic protein
	SpyM3_1718	Dipeptide-binding protein
	SpyM3_1719	Dipeptide transport system permease protein dppB
	SpyM3_1720	Dipeptide transport system permease protein dppC
	SpyM3_1721	Dipeptide transport ATP-binding protein dppD
	SpyM3_1722	Dipeptide transport ATP-binding protein dppF
	SpyM3_1723	Hypothetical protein
	SpyM3_1726	C5A peptidase precursor (EC 3.4.21.-)
	SpyM3_1727	M protein
	SpyM3_1728	trans-acting positive regulator Mry
	SpyM3_1729	Hypothetical protein
	SpyM3_1730	Immunogenic protein
	SpyM3_1731	Immunogenic secreted protein
	SpyM3_1732	Two component system histidine kinase (EC 2.7.3.-)
	SpyM3_1733	Two-component response regulator
	SpyM3_1734	ABC transporter permease protein
	SpyM3_1735	ABC transporter ATP-binding protein
	SpyM3_1736	HlyD family secretion protein
	SpyM3_1737	Hypothetical protein
	SpyM3_1738	Hypothetical protein
	SpyM3_1739	Hypothetical cytosolic protein
	SpyM3_1740	Peptidyl-prolyl cis-trans isomerase (EC 5.2.1.8)
	SpyM3_1741	Streptopain precursor fragment
	SpyM3_1743	Hypothetical protein
	SpyM3_1744	Transcriptional regulator
	SpyM3_1745	Deoxyribonuclease precursor (EC 3.1.21.1)
	SpyM3_1746	Low temperature requirement C protein
	SpyM3_1747	Glycerol dehydrogenase (EC 1.1.1.6)
	SpyM3_1748	Transaldolase (EC 2.2.1.2)
	SpyM3_1749	Formate acetyltransferase (EC 2.3.1.54)
	SpyM3_1750	PTS system, cellobiose-specific IIC component (EC 2.7.1.69)
	SpyM3_1752	PTS system, cellobiose-specific IIA component (EC 2.7.1.69)
	SpyM3_1753	Sorbitol operon regulator
	SpyM3_1754	Transcriptional regulator, DeoR family
	SpyM3_1755	Pyruvate formate-lyase activating enzyme (EC 1.97.1.4)
	SpyM3_1757	Protein translocase subunit secE
	SpyM3_1758	Multimodular transpeptidase-transglycosylase PBP 2A
	SpyM3_1759	Translation initiation inhibitor
	SpyM3_1760	Hypothetical cytosolic protein
	SpyM3_1761	Ribosomal large subunit pseudouridine synthase D (EC 4.2.1.70)
	SpyM3_1762	Hypothetical protein
	SpyM3_1763	Dipeptidase A (EC 3.4.13.-)
	SpyM3_1764	Transcriptional regulator, MutR family
	SpyM3_1765	60 kDa chaperonin GROEL
	SpyM3_1766	10 kDa chaperonin GROES
	SpyM3_1767	Negative regulator of genetic competence clpC mecB
	SpyM3_1768	Transcriptional regulator ctsR
	SpyM3_1769	Cold shock protein
	SpyM3_1770	Peroxiredoxin (EC 1.11.1.15)
	SpyM3_1771	Peroxiredoxin reductase (NAD(P)H) (EC 1.6.4.-) NADH oxidase H2O2-forming (EC 1.6.3.-)
	SpyM3_1774	GLUTAMATE FORMIMINOTRANSFERASE (EC 2.1.2.5)
	SpyM3_1776	Formate--tetrahydrofolate ligase (EC 6.3.4.3)
	SpyM3_1780	Formiminoglutamase (EC 3.5.3.8)
	SpyM3_1781	Transposase
	SpyM3_1781	Transcriptional regulator, LuxR family
	SpyM3_1782	SSU ribosomal protein S2P
	SpyM3_1783	Protein Translation Elongation Factor Ts (EF-Ts)
	SpyM3_1784	Oligoendopeptidase O (EC 3.4.24.-)
	SpyM3_1785	Trehalose-6-phosphate hydrolase (EC 3.2.1.93)
	SpyM3_1786	PTS system, trehalose-specific IIBC component (EC 2.7.1.69) PTS system, trehalose-specific IIA component (EC 2.7.1.69)
	SpyM3_1787	Trehalose operon transcriptional repressor
	SpyM3_1789	Glyoxalase family protein
	SpyM3_1790	Hypothetical cytosolic protein
	SpyM3_1791	Anaerobic ribonucleoside-triphosphate reductase activating protein
	SpyM3_1792	Acetyltransferase (EC 2.3.1.-)
	SpyM3_1793	NAD-dependent oxidoreductase
	SpyM3_1794	Anaerobic ribonucleoside-triphosphate reductase (EC 1.17.4.2)
	SpyM3_1795	Hypothetical membrane spanning protein
	SpyM3_1796	Hypothetical cytosolic protein
	SpyM3_1797	Endonuclease involved in recombination
	SpyM3_1798	Hypothetical cytosolic protein
	SpyM3_1799	Arsenate reductase family protein
	SpyM3_1800	RecA protein
	SpyM3_1801	Colligrin
	SpyM3_1802	DNA-3-methyladenine glycosylase (EC 3.2.2.20)
	SpyM3_1803	Holliday junction DNA helicase ruvA
	SpyM3_1804	Multidrug resistance protein imrP
	SpyM3_1805	DNA mismatch repair protein mutL
	SpyM3_1806	DNA mismatch repair protein mutS
	SpyM3_1807	Hypothetical cytosolic protein
	SpyM3_1808	Arginine repressor, argR
	SpyM3_1809	Arginyl-tRNA synthetase (EC 6.1.1.19)
	SpyM3_1810	Bacteriocin uviB
	SpyM3_1811	Hypothetical membrane spanning protein
	SpyM3_1812	Hypothetical membrane spanning protein
	SpyM3_1813	Hypothetical membrane spanning protein
	SpyM3_1814	Aspartyl-tRNA synthetase (EC 6.1.1.12)
	SpyM3_1815	Histidyl-tRNA synthetase (EC 6.1.1.21)
	SpyM3_1816	LSU ribosomal protein L32P
	SpyM3_1817	LSU ribosomal protein L33P
	SpyM3_1818	Cadmium resistance protein
	SpyM3_1819	Cadmium efflux system accessory protein
	SpyM3_1819	Cadmium efflux system accessory protein
	SpyM3_1820	Hypothetical protein
	SpyM3_1821	FtsK SpoIIIE family
	SpyM3_1822	Hypothetical protein
	SpyM3_1823	Transcriptional regulator
	SpyM3_1824	Hypothetical protein
	SpyM3_1825	Integral membrane protein
	SpyM3_1826	Phosphohydrolase (MutT nudix family protein)
	SpyM3_1827	Hypothetical protein
	SpyM3_1828	Transcriptional regulator, PadR family
	SpyM3_1829	Hypothetical membrane associated protein
	SpyM3_1830	Hypothetical membrane associated protein
	SpyM3_1831	Phage infection protein
	SpyM3_1832	Transcriptional regulator, TetR family
	SpyM3_1833	SSU ribosomal protein S4P
	SpyM3_1834	Hypothetical protein
	SpyM3_1835	Replicative DNA helicase (EC 3.6.1.-)
	SpyM3_1836	LSU ribosomal protein L9P
	SpyM3_1837	Phosphoesterase, DHH family protein
	SpyM3_1838	Putative tRNA (5-carboxymethylaminomethyl-2-thiouridylate) synthase subunit GidA
	SpyM3_1839	Phosphohydrolase (MutT nudix family protein)
	SpyM3_1840	tRNA (5-methylaminomethyl-2-thiouridylate)-methyltransferase (EC 2.1.1.61)
	SpyM3_1841	L-serine dehydratase beta subunit (EC 4.3.1.17)
	SpyM3_1842	L-serine dehydratase alpha subunit (EC 4.3.1.17)
	SpyM3_1843	Transglycosylase SLT domain family protein
	SpyM3_1844	Hyaluronan ABC exporter permease protein
	SpyM3_1845	Hyaluronan ABC exporter ATP-binding protein
	SpyM3_1846	Hyaluronan ABC exporter ATP-binding protein
	SpyM3_1847	CDP-diacylglycerol--glycerol-3-phosphate 3-phosphatidyltransferase (EC 2.7.8.5)
	SpyM3_1848	Hypothetical membrane associated protein
	SpyM3_1849	Peptidase, M16 family
	SpyM3_1850	Non-proteolytic protein, peptidase family M16
	SpyM3_1851	Hyaluronan synthase (EC 2.4.1.212)
	SpyM3_1852	UDP-glucose 6-dehydrogenase (EC 1.1.1.22)
	SpyM3_1853	UTP--glucose-1-phosphate uridylyltransferase (EC 2.7.7.9)
	SpyM3_1854	Hypothetical cytosolic protein
	SpyM3_1855	DNA replication and repair protein recF
	SpyM3_1856	Glucose uptake family protein
	SpyM3_1857	Inosine-5 -monophosphate dehydrogenase (EC 1.1.1.205)
	SpyM3_1858	Hypothetical protein
	SpyM3_1859	Hypothetical membrane spanning protein
	SpyM3_1860	ABC transporter ATP-binding protein
	SpyM3_1861	ABC transporter, permease protein
	SpyM3_1863	Hypothetical cytosolic protein
	SpyM3_1864	Endopeptidase degP (EC 3.4.21.-)
	SpyM3_1865	Chromosome partitioning protein parB

## Sheet: Sheet3
Gene ID in our data set	Gene Function
spyM3_0005	Peptidyl-tRNA hydrolase (EC 3.1.1.29)
SpyM3_0006	Transcription-repair coupling factor
SpyM3_0007	Heat shock protein 15
spyM3_0019	Phosphoribosylaminoimidazole-succinocarboxamide synthase (EC 6.3.2.6)
spyM3_0020	Phosphoribosylformylglycinamidine synthase (EC 6.3.5.3)
spyM3_0021	Amidophosphoribosyltransferase (EC 2.4.2.14)
spyM3_0022
spyM3_0023	Phosphoribosylglycinamide formyltransferase (EC 2.1.2.2)
spyM3_0024	Phosphoribosylaminoimidazolecarboxamide formyltransferase (EC 2.1.2.3) IMP cyclohydrolase (EC 3.5.4.10)
SpyM3_0025
spyM3_0026	Phosphoribosylamine--glycine ligase (EC 6.3.4.13)
spyM3_0027	Phosphoribosylaminoimidazole carboxylase carboxyltransferase subunit (EC 4.1.1.21)
spyM3_0028
SpyM3_0029	Hypothetical cytosolic protein
SpyM3_0030	Adenylosuccinate lyase (EC 4.3.2.2)
SpyM3_0031	Transcriptional regulator
spyM3_0036	Alcohol dehydrogenase (EC 1.1.1.1) Acetaldehyde dehydrogenase [acetylating] (EC 1.2.1.10)
spyM3_0037	Alcohol dehydrogenase (EC 1.1.1.1)
SpyM3_0037	Alcohol dehydrogenase (EC 1.1.1.1)
spyM3_0061	Adenylate kinase (EC 2.7.4.3) Nucleoside-diphosphate kinase (EC 2.7.4.6)
spyM3_0070	High-affinity zinc uptake system ATP-binding protein znuC
spyM3_0071	High-affinity zinc uptake system membrane protein znuB
spyM3_0074	Multimodular transpeptidase-transglycosylase PBP 1B (EC 2.4.1.129)
SpyM3_0093	Single-strand DNA binding protein
spyM3_0097	Transcriptional regulator
spyM3_0098	Fibronectin-binding protein
SpyM3_0099
SpyM3_0105	Hypothetical protein
SpyM3_0124	Hypothetical membrane associated protein
SpyM3_0131	Hypothetical protein
SpyM3_0132	Hypothetical protein
spyM3_0133	Cystathionine beta-lyase (EC 4.4.1.8)
SpyM3_0150
SpyM3_0154	S-layer protein Peptidoglycan endo-beta-N-acetylglucosaminidase (EC 3.2.1.-)
SpyM3_0158
SpyM3_0161	Glycerol-3-phosphate dehydrogenase [NAD(P)+] (EC 1.1.1.94)
SpyM3_0162
SpyM3_0164
SpyM3_0169
SpyM3_0180
SpyM3_0183
SpyM3_0231	Hypothetical cytosolic protein
spyM3_0236	Branched-chain amino acid transport system carrier protein
SpyM3_0237	Serine threonine sodium symporter
SpyM3_0243
SpyM3_0246	Putative regulatory protein
SpyM3_0247	Replicative DNA helicase (EC 3.6.1.-)
SpyM3_0248	Primosomal protein dnaI
SpyM3_0249	GTP-binding protein
SpyM3_0257
SpyM3_0281	Ferrichrome transport system permease protein fhuB
spyM3_0282	Ferrichrome-binding protein
spyM3_0296	Exodeoxyribonuclease III (EC 3.1.11.2)
spyM3_0298	Endopeptidase lactocepin (EC 3.4.21.96)
SpyM3_0299	Permease
SpyM3_0317
SpyM3_0332	Myosin-crossreactive antigen
SpyM3_0333	PhoH protein
SpyM3_0334
SpyM3_0354	Glutaminyl-peptide cyclotransferase (EC 2.3.2.5)
SpyM3_0364	1,2-diacylglycerol 3-glucosyltransferase (EC 2.4.1.157)
SpyM3_0365	Threonyl-tRNA synthetase (EC 6.1.1.3)
SpyM3_0366	Daunorubicin resistance ATP-binding protein drrA
SpyM3_0368
SpyM3_0398	Transposase
SpyM3_0399	Hydrolase (HAD superfamily)
SpyM3_0402
SpyM3_0403	Transcription antiterminator, BglG family
SpyM3_0406	Hypothetical membrane spanning protein
SpyM3_0407	Hypothetical membrane spanning protein
SpyM3_0408	Hypothetical protein
SpyM3_0411	Stress-responsive transcriptional regulator PspC
SpyM3_0425	N-acetylmuramoyl-L-alanine amidase (EC 3.5.1.28)
spyM3_0430	Phosphoenolpyruvate carboxylase (EC 4.1.1.31)
SpyM3_0430	Phosphoenolpyruvate carboxylase (EC 4.1.1.31)
SpyM3_0442
spyM3_0443
spyM3_0444
SpyM3_0446
SpyM3_0453
SpyM3_0457
SpyM3_0458	(R,R)-butanediol dehydrogenase (EC 1.1.1.4) Acetoin dehydrogenase (EC 1.1.1.5)
SpyM3_0467
spyM3_0468	Galactosamine-6-phosphate deaminase (isomerizing) (EC 3.5.99.-)
SpyM3_0478
spyM3_0480	Streptolysin S precursor
spyM3_0481	Streptolysin S biosynthesis protein SagB
spyM3_0482	Streptolysin S biosynthesis protein SagC
SpyM3_0483
SpyM3_0484
SpyM3_0485
SpyM3_0486
spyM3_0487	Streptolysin S export transmembrane protein SagH
SpyM3_0488
SpyM3_0489	Endonuclease Exonuclease phosphatase family protein
SpyM3_0511
SpyM3_0512	Neutral zinc metallopeptidase family
SpyM3_0535	Ferredoxin
SpyM3_0548	Hypothetical protein
SpyM3_0568	RNA binding protein
SpyM3_0569	Cell surface protein
SpyM3_0570
SpyM3_0571	Cobalt-zinc-cadmium resistance protein czcD
SpyM3_0575
spyM3_0578	Fructose repressor
spyM3_0579	1-phosphofructokinase (EC 2.7.1.56)
spyM3_0580	PTS system, fructose-specific IIABC component (EC 2.7.1.69)
SpyM3_0581	N-acetylmuramidase (EC 3.2.1.17)
SpyM3_0582	Hypothetical protein
SpyM3_0583	Hypothetical protein
SpyM3_0586
SpyM3_0587	tRNA nucleotidyltransferase (EC 2.7.7.25)
SpyM3_0589
SpyM3_0591	5 -nucleotidase (EC 3.1.3.5)
SpyM3_0618	Amidase family protein
SpyM3_0633	Hypothetical protein
SpyM3_0653
SpyM3_0654
SpyM3_0655	ABC transporter permease protein
SpyM3_0656
SpyM3_0678
SpyM3_0741
SpyM3_0742
SpyM3_0743	PTS system, mannose fructose family IIC component
SpyM3_0744
SpyM3_0749	Excinuclease ABC subunit C
SpyM3_0751	Xaa-His dipeptidase (EC 3.4.13.3)
SpyM3_0752	tRNA (5-carboxymethylaminomethyl-2-thiouridylate) synthase
SpyM3_0761	Dihydroneopterin aldolase (EC 4.1.2.25)
SpyM3_0762	2-amino-4-hydroxy-6-hydroxymethyldihydropteridine pyrophosphokinase (EC 2.7.6.3)
spyM3_0794	Xanthine phosphoribosyltransferase (EC 2.4.2.-)
SpyM3_0795	Xanthine permease
SpyM3_0796
spyM3_0819	DNA processing protein
SpyM3_0821	Glucose inhibited division protein A
SpyM3_0824	Biotin carboxyl carrier protein of oxaloacetate decarboxylase (EC 4.1.1.3)
SpyM3_0828	Mg2+ citrate complex secondary transporter
SpyM3_0829	hypothetical protein
SpyM3_0830
SpyM3_0831	Na+ transporting oxaloacetate decarboxylase beta chain (EC 4.1.1.3)
spyM3_0833	Citrate lyase beta chain (EC 4.1.3.6) Citryl-CoA lyase subunit (EC 4.1.3.34)
spyM3_0834	Citrate lyase alpha chain (EC 4.1.3.6) Citrate CoA-transferase (EC 2.8.3.10)
spyM3_0835	Apo-citrate lyase phosphoribosyl-dephospho-CoA transferase (EC 2.7.7.-)
spyM3_0836	Na+ transporting oxaloacetate decarboxylase alpha chain (EC 4.1.1.3)
SpyM3_0838
SpyM3_0846	UDP-N-acetylmuramoylpentapeptide-lysine N(6)-alanyltransferase (EC 2.3.2.10) UDP-N-acetylmuramoylpentapeptide-lysine N(6)-seryltransferase (EC 2.3.2.-)
SpyM3_0849	Pyridoxine kinase (EC 2.7.1.35)
spyM3_0871	Pantothenate kinase (EC 2.7.1.33)
SpyM3_0894
SpyM3_0895
SpyM3_0896	Hypothetical protein
SpyM3_0897	General stress protein, Gls24 family
SpyM3_0898	Small integral membrane protein
SpyM3_0899	Hypothetical protein
SpyM3_0900	Integral membrane protein
SpyM3_0906	Histidine-binding protein
SpyM3_0907	Histidine transport ATP-binding protein hisP
SpyM3_0908	Histidine transport system permease protein hisM
SpyM3_0932
SpyM3_0943
SpyM3_0946
SpyM3_0956
SpyM3_0957
SpyM3_0980	Maltodextrin phosphorylase (EC 2.4.1.1)
SpyM3_0981	4-alpha-glucanotransferase (EC 2.4.1.25)
SpyM3_0984	Maltodextrin transport system permease protein malC
SpyM3_1006
SpyM3_1007
SpyM3_1008	Nicotinamide mononucleotide transporter
spyM3_1032	Protein G-related alpha 2M-binding protein
SpyM3_1033	UDP-N-acetylglucosamine 1-carboxyvinyltransferase (EC 2.5.1.7)
spyM3_1035	Internalin protein
SpyM3_1037
SpyM3_1042	Uridine kinase (EC 2.7.1.48)
SpyM3_1056	Hypothetical membrane spanning protein
SpyM3_1065	Glucosamine-6-phosphate isomerase (EC 3.5.99.6)
SpyM3_1068	Peptidase family S11
SpyM3_1069
SpyM3_1073	COME operon protein 3
SpyM3_1078	Kup system potassium uptake protein
SpyM3_1086	Penicillin-binding protein
SpyM3_1100
SpyM3_1101
spyM3_1102
spyM3_1104
SpyM3_1113	Phage structural protein
SpyM3_1115
SpyM3_1121
SpyM3_1137	Phage protein
SpyM3_1139
SpyM3_1145
SpyM3_1155	Exodeoxyribonuclease VII small subunit (EC 3.1.11.6)
SpyM3_1156	Exodeoxyribonuclease VII large subunit (EC 3.1.11.6)
SpyM3_1160	Arginine transport ATP-binding protein artP
SpyM3_1161	Arginine transport system permease protein artQ
SpyM3_1162	Hypothetical cytosolic protein
SpyM3_1163	ATP-dependent endopeptidase clp ATP-binding subunit clpE
SpyM3_1179
SpyM3_1183
SpyM3_1188	Phosphopantetheine adenylyltransferase (EC 2.7.7.3)
spyM3_1190	Aspartate--ammonia ligase (EC 6.3.1.1)
spyM3_1191	Carbamate kinase (EC 2.7.2.2)
SpyM3_1192	Xaa-His dipeptidase (EC 3.4.13.3)
SpyM3_1193	Arginine ornithine antiporter
spyM3_1194	Ornithine carbamoyltransferase (EC 2.1.3.3)
SpyM3_1195	Acetyltransferase (EC 2.3.1.-)
spyM3_1196	Arginine deiminase (EC 3.5.3.6)
SpyM3_1205	Exotoxin type C precursor
SpyM3_1211
SpyM3_1213
SpyM3_1215	Phage endopeptidase
SpyM3_1216
SpyM3_1218
SpyM3_1220	Major tail shaft protein
SpyM3_1221	Minor capsid protein
SpyM3_1224	Phage protein
SpyM3_1225
SpyM3_1226
SpyM3_1229	Minor capsid protein
SpyM3_1230	Minor capsid protein
SpyM3_1232
SpyM3_1250
SpyM3_1251
SpyM3_1261
spyM3_1284	Shikimate 5-dehydrogenase (EC 1.1.1.25)
SpyM3_1285
SpyM3_1292
spyM3_1301	Enterotoxin (speA)
SpyM3_1304	Phage protein
SpyM3_1305
SpyM3_1306
SpyM3_1310
SpyM3_1311
SpyM3_1312
SpyM3_1313
SpyM3_1322
SpyM3_1323
SpyM3_1326
SpyM3_1343
SpyM3_1357	Hypothetical protein
SpyM3_1358	Ribosome-associated factor Y
SpyM3_1371	16S rRNA m(5)C 967 methyltransferase (EC 2.1.1.-)
SpyM3_1373	Primosomal protein N
SpyM3_1374
SpyM3_1377
SpyM3_1378	Acetyl-CoA acetyltransferase (EC 2.3.1.9)
SpyM3_1379	Acetate CoA-transferase alpha subunit (EC 2.8.3.8)
SpyM3_1381
SpyM3_1382
SpyM3_1396
SpyM3_1409	Streptodornase (EC 3.1.21.1)
SpyM3_1414
SpyM3_1415
SpyM3_1417
SpyM3_1419
SpyM3_1420
SpyM3_1422
SpyM3_1424
SpyM3_1425
SpyM3_1428
SpyM3_1429
SpyM3_1430
SpyM3_1432
SpyM3_1436
SpyM3_1437
SpyM3_1440
SpyM3_1478	DegV family protein
SpyM3_1493
spyM3_1504	Adenosine 5 -monophosphoramidase
SpyM3_1508	ATP GTP hydrolase
SpyM3_1509	Guanine-hypoxanthine permease
SpyM3_1515
spyM3_1517	Acetyl-coenzyme A carboxylase carboxyl transferase subunit alpha (EC 6.4.1.2)
spyM3_1518	Acetyl-coenzyme A carboxylase carboxyl transferase subunit beta (EC 6.4.1.2)
spyM3_1519	Biotin carboxylase (EC 6.3.4.14)
spyM3_1520	(3R)-hydroxyacyl-[acyl carrier protein] dehydratase (EC 4.2.1.60)
spyM3_1521	Biotin carboxyl carrier protein of acetyl-CoA carboxylase (EC 6.4.1.2)
spyM3_1522	3-oxoacyl-[acyl-carrier-protein] synthase (EC 2.3.1.41)
spyM3_1523	3-oxoacyl-[acyl-carrier protein] reductase (EC 1.1.1.100)
spyM3_1524	Malonyl-CoA-[acyl-carrier-protein] transacylase (EC 2.3.1.39)
spyM3_1525	Enoyl-[acyl-carrier protein] reductase (NADH) (EC 1.3.1.9)
spyM3_1526	Acyl carrier protein
spyM3_1527	3-oxoacyl-[acyl-carrier-protein] synthase III (EC 2.3.1.41)
SpyM3_1528	Transcriptional regulator, MarR family
SpyM3_1549	ABC transporter permease protein
SpyM3_1550	ABC transporter ATP-binding protein
spyM3_1556	ABC transporter ATP-binding protein
spyM3_1557	ABC transporter ATP-binding protein
spyM3_1558	Ferrichrome transport ATP-binding protein fhuC
spyM3_1559	Ferrichrome transport system permease protein fhuB
spyM3_1560	Ferrichrome-binding protein
SpyM3_1561	Putative Fe3+-siderophore transport protein
spyM3_1562	Immunogenic secreted protein
spyM3_1564	Holo-[acyl-carrier protein] synthase (EC 2.7.8.7)
spyM3_1566	Mannose-6-phosphate isomerase (EC 5.3.1.8)
SpyM3_1570	Sucrose-6-phosphate hydrolase (EC 3.2.1.26)
SpyM3_1583	Hypothetical protein
SpyM3_1596	Formate acetyltransferase (EC 2.3.1.54)
SpyM3_1601	Transporter, MFS superfamily
SpyM3_1607
spyM3_1608	DNA polymerase III, epsilon chain (EC 2.7.7.7)
spyM3_1649	Lantibiotic transport ATP-binding protein
spyM3_1651	Serine (threonine) dehydratase (lantibiotic biosynthesis) Lanthionine synthetase (lantibiotic biosynthesis)
SpyM3_1671
SpyM3_1678
SpyM3_1680
SpyM3_1694	Pullulanase (EC 3.2.1.41)
SpyM3_1695	Glucan 1,6-alpha-glucosidase (EC 3.2.1.70)
spyM3_1698	Streptokinase (EC 3.4.-.-)
spyM3_1703	Collagen-like surface protein
SpyM3_1712	Para-aminobenzoate synthetase component I (EC 6.3.5.8) 4-amino-4-deoxychorismate lyase (EC 4.1.3.38)
SpyM3_1714
SpyM3_1715
SpyM3_1716
SpyM3_1717	Hypothetical cytosolic protein
spyM3_1718	Dipeptide-binding protein
spyM3_1719	Dipeptide transport system permease protein dppB
spyM3_1720	Dipeptide transport system permease protein dppC
SpyM3_1723	Hypothetical protein
SpyM3_1724
spyM3_1725
SpyM3_1738	Hypothetical protein
SpyM3_1739	Hypothetical cytosolic protein
SpyM3_1741	Streptopain precursor fragment
spyM3_1744	Transcriptional regulator
spyM3_1745	Deoxyribonuclease precursor (EC 3.1.21.1)
SpyM3_1746	Low temperature requirement C protein
spyM3_1747	Glycerol dehydrogenase (EC 1.1.1.6)
spyM3_1748	Transaldolase (EC 2.2.1.2)
SpyM3_1749	Formate acetyltransferase (EC 2.3.1.54)
SpyM3_1758	Multimodular transpeptidase-transglycosylase PBP 2A
SpyM3_1759	Translation initiation inhibitor
SpyM3_1760	Hypothetical cytosolic protein
SpyM3_1763	Dipeptidase A (EC 3.4.13.-)
SpyM3_1764	Transcriptional regulator, MutR family
spyM3_1770	Peroxiredoxin (EC 1.11.1.15)
spyM3_1771	Peroxiredoxin reductase (NAD(P)H) (EC 1.6.4.-) NADH oxidase H2O2-forming (EC 1.6.3.-)
SpyM3_1773
SpyM3_1774
SpyM3_1778
spyM3_1779
SpyM3_1784	Oligoendopeptidase O (EC 3.4.24.-)
spyM3_1785	Trehalose-6-phosphate hydrolase (EC 3.2.1.93)
SpyM3_1786	PTS system, trehalose-specific IIBC component (EC 2.7.1.69) PTS system, trehalose-specific IIA component (EC 2.7.1.69)
SpyM3_1787	Trehalose operon transcriptional repressor
SpyM3_1788
SpyM3_1791	Anaerobic ribonucleoside-triphosphate reductase activating protein
SpyM3_1796	Hypothetical cytosolic protein
SpyM3_1797	Endonuclease involved in recombination
SpyM3_1798	Hypothetical cytosolic protein
spyM3_1799	Arsenate reductase family protein
spyM3_1801	Colligrin
spyM3_1808	Arginine repressor, argR
spyM3_1818	Cadmium resistance protein
spyM3_1819	Cadmium efflux system accessory protein
SpyM3_1820	Hypothetical protein
SpyM3_1821	FtsK SpoIIIE family
spyM3_1838	Putative tRNA (5-carboxymethylaminomethyl-2-thiouridylate) synthase subunit GidA
SpyM3_1839	Phosphohydrolase (MutT nudix family protein)
SpyM3_1840	tRNA (5-methylaminomethyl-2-thiouridylate)-methyltransferase (EC 2.1.1.61)
SpyM3_1843
SpyM3_1850
SpyM3_1851	Hyaluronan synthase (EC 2.4.1.212)
SpyM3_1857	Inosine-5 -monophosphate dehydrogenase (EC 1.1.1.205)
SpyM3_1859

## Sheet: M3 genes
spy M3 genes	description
SpyM3_0001	Chromosomal replication initiator protein dnaA
SpyM3_0002	DNA polymerase III, beta chain (EC 2.7.7.7)
SpyM3_0003	Hypothetical cytosolic protein
SpyM3_0004	GTP-binding protein, probable translation factor
SpyM3_0005	Peptidyl-tRNA hydrolase (EC 3.1.1.29)
SpyM3_0006	Transcription-repair coupling factor
SpyM3_0007	Heat shock protein 15
SpyM3_0008	Hypothetical protein
SpyM3_0008	Cell division protein DIVIC
SpyM3_0009	Beta-lactamase (EC 3.5.2.6)
SpyM3_0010	tRNA(Ile)-lysidine synthetase TilS
SpyM3_0011	Hypoxanthine-guanine phosphoribosyltransferase (EC 2.4.2.8)
SpyM3_0012	Cell division protein ftsH (EC 3.4.24.-)
SpyM3_0013	5S
SpyM3_0014	Secreted protein
SpyM3_0015	Ribose-phosphate pyrophosphokinase (EC 2.7.6.1)
SpyM3_0016	DNA repair protein recO
SpyM3_0017	Fatty acid phospholipid synthesis protein plsX
SpyM3_0018	Acyl carrier protein
SpyM3_0019	Phosphoribosylaminoimidazole-succinocarboxamide synthase (EC 6.3.2.6)
SpyM3_0020	Phosphoribosylformylglycinamidine synthase (EC 6.3.5.3)
SpyM3_0021	Amidophosphoribosyltransferase (EC 2.4.2.14)
SpyM3_0023	Phosphoribosylglycinamide formyltransferase (EC 2.1.2.2)
SpyM3_0024	Phosphoribosylaminoimidazolecarboxamide formyltransferase (EC 2.1.2.3) IMP cyclohydrolase (EC 3.5.4.10)
SpyM3_0026	Phosphoribosylamine--glycine ligase (EC 6.3.4.13)
SpyM3_0027	Phosphoribosylaminoimidazole carboxylase carboxyltransferase subunit (EC 4.1.1.21)
SpyM3_0029	Hypothetical cytosolic protein
SpyM3_0030	Adenylosuccinate lyase (EC 4.3.2.2)
SpyM3_0031	Transcriptional regulator
SpyM3_0032	Holliday junction DNA helicase ruvB
SpyM3_0033	Protein tyrosine phosphatase (EC 3.1.3.48)
SpyM3_0034	Hypothetical membrane associated protein
SpyM3_0035	Acyltransferase family
SpyM3_0036	Alcohol dehydrogenase (EC 1.1.1.1) Acetaldehyde dehydrogenase [acetylating] (EC 1.2.1.10)
SpyM3_0037	Alcohol dehydrogenase (EC 1.1.1.1)
SpyM3_0038	Na+ driven multidrug efflux pump
SpyM3_0039	SSU ribosomal protein S10P
SpyM3_0040	LSU ribosomal protein L3P
SpyM3_0041	LSU ribosomal protein L1E (= L4P)
SpyM3_0042	LSU ribosomal protein L23P
SpyM3_0043	LSU ribosomal protein L2P
SpyM3_0044	SSU ribosomal protein S19P
SpyM3_0045	LSU ribosomal protein L22P
SpyM3_0046	SSU ribosomal protein S3P
SpyM3_0047	LSU ribosomal protein L16P
SpyM3_0048	LSU ribosomal protein L29P
SpyM3_0049	SSU ribosomal protein S17P
SpyM3_0050	LSU ribosomal protein L14P
SpyM3_0051	LSU ribosomal protein L24P
SpyM3_0052	LSU ribosomal protein L5P
SpyM3_0053	SSU ribosomal protein S14P
SpyM3_0054	SSU ribosomal protein S8P
SpyM3_0055	LSU ribosomal protein L6P
SpyM3_0056	LSU ribosomal protein L18P
SpyM3_0057	SSU ribosomal protein S5P
SpyM3_0058	LSU ribosomal protein L30P
SpyM3_0059	LSU ribosomal protein L15P
SpyM3_0060	Protein translocase subunit secY
SpyM3_0061	Adenylate kinase (EC 2.7.4.3) Nucleoside-diphosphate kinase (EC 2.7.4.6)
SpyM3_0062	Bacterial Protein Translation Initiation Factor 1 (IF-1)
SpyM3_0063	LSU ribosomal protein L36P
SpyM3_0064	SSU ribosomal protein S13P
SpyM3_0065	SSU ribosomal protein S11P
SpyM3_0066	DNA-directed RNA polymerase alpha chain (EC 2.7.7.6)
SpyM3_0067	LSU ribosomal protein L17P
SpyM3_0068	4-diphosphocytidyl-2-C-methyl-D-erythritol kinase (EC 2.7.1.148)
SpyM3_0069	Transcriptional regulator, MarR family
SpyM3_0070	High-affinity zinc uptake system ATP-binding protein znuC
SpyM3_0071	High-affinity zinc uptake system membrane protein znuB
SpyM3_0072	Adenosine 5 -monophosphoramidase
SpyM3_0073	Tyrosyl-tRNA synthetase (EC 6.1.1.1)
SpyM3_0074	Multimodular transpeptidase-transglycosylase PBP 1B (EC 2.4.1.129)
SpyM3_0075	DNA-directed RNA polymerase beta chain (EC 2.7.7.6)
SpyM3_0076	DNA-directed RNA polymerase beta chain (EC 2.7.7.6)
SpyM3_0077	Putative DNA binding protein
SpyM3_0080	ComG operon protein 3
SpyM3_0081	ComG operon protein 4
SpyM3_0084	ComG operon protein 6
SpyM3_0085	Adenine-specific methyltransferase (EC 2.1.1.72)
SpyM3_0086	Acetate kinase (EC 2.7.2.1)
SpyM3_0087	Hypothetical protein
SpyM3_0088	Pyrroline-5-carboxylate reductase (EC 1.5.1.2)
SpyM3_0089	Glutamyl aminopeptidase (EC 3.4.11.7)
SpyM3_0090	Hypothetical membrane associated protein
SpyM3_0091	Thioredoxin
SpyM3_0092	tRNA binding domain protein
SpyM3_0093	Single-strand DNA binding protein
SpyM3_0094	Deoxyadenosine kinase (EC 2.7.1.76) Deoxyguanosine kinase (EC 2.7.1.113)
SpyM3_0095	tRNA-dihydrouridine synthase
SpyM3_0096	33 kDa chaperonin
SpyM3_0097	Transcriptional regulator
SpyM3_0098_RSPX00098_at	Fibronectin-binding protein
SpyM3_0099	Signal peptidase I (EC 3.4.21.89)
SpyM3_0100	Fibronectin-binding protein
SpyM3_0101	Sortase B family protein
SpyM3_0102	Hypothetical protein
SpyM3_0103	Transcriptional regulator, AraC family
SpyM3_0104	Fibronectin-binding protein
SpyM3_0105	Hypothetical protein
SpyM3_0107	Transcriptional regulators, LysR family
SpyM3_0108	Acetyl-CoA acetyltransferase (EC 2.3.1.9)
SpyM3_0110	Hypothetical protein
SpyM3_0111	Putative DNA-binding protein
SpyM3_0112	Translation initiation inhibitor
SpyM3_0113	Transcriptional regulator pfoR
SpyM3_0114	Hypothetical protein
SpyM3_0115	V-type sodium ATP synthase subunit I (EC 3.6.3.15)
SpyM3_0116	V-type sodium ATP synthase subunit K (EC 3.6.3.15)
SpyM3_0117	V-type sodium ATP synthase subunit E (EC 3.6.3.15)
SpyM3_0118	V-type sodium ATP synthase subunit C (EC 3.6.3.15)
SpyM3_0119	V-type sodium ATP synthase subunit F (EC 3.6.3.15)
SpyM3_0120	V-type sodium ATP synthase subunit A (EC 3.6.3.15)
SpyM3_0121	V-type sodium ATP synthase subunit B (EC 3.6.3.15)
SpyM3_0122	V-type sodium ATP synthase subunit D (EC 3.6.3.15)
SpyM3_0123	Tellurite resistance protein
SpyM3_0124	Hypothetical membrane associated protein
SpyM3_0125	Adenylosuccinate synthetase (EC 6.3.4.4)
SpyM3_0126	Nucleoside-binding protein
SpyM3_0127	Transcription antitermination protein nusG
SpyM3_0128	NAD glycohydrolase (EC 3.2.2.5)
SpyM3_0129	Hypothetical protein
SpyM3_0130	Streptolysin O
SpyM3_0131	Hypothetical protein
SpyM3_0132	Hypothetical protein
SpyM3_0133	Cystathionine beta-lyase (EC 4.4.1.8)
SpyM3_0134	Leucyl-tRNA synthetase (EC 6.1.1.4)
SpyM3_0137	PTS system, 3-keto-L-gulonate specific IIA component (EC 2.7.1.69)
SpyM3_0140	Hypothetical protein
SpyM3_0141	Transcription antiterminator, BglG family
SpyM3_0142	Metal-dependent hydrolase (EC 3.-.-.-)
SpyM3_0143	Glycine betaine transport ATP-binding protein
SpyM3_0144	Glycine betaine-binding protein Glycine betaine transport system permease protein
SpyM3_0145	DNA polymerase I (EC 2.7.7.7)
SpyM3_0146	CoA binding protein
SpyM3_0147	Ferric uptake regulation protein
SpyM3_0148	Integral membrane protein
SpyM3_0149	Queuine tRNA-ribosyltransferase (EC 2.4.2.29)
SpyM3_0150	Zinc finger protein
SpyM3_0151	BioY protein
SpyM3_0152	Metal-dependent hydrolase (EC 3.-.-.-)
SpyM3_0153	tRNA-specific adenosine deaminase (EC 3.5.4.-)
SpyM3_0154	S-layer protein Peptidoglycan endo-beta-N-acetylglucosaminidase (EC 3.2.1.-)
SpyM3_0155	Enterotoxin
SpyM3_0156	Glucose-6-phosphate isomerase (EC 5.3.1.9)
SpyM3_0157	Transcriptional regulator
SpyM3_0158	Transcriptional regulator
SpyM3_0159	Integral membrane protein (Rhomboid family)
SpyM3_0160	UTP--glucose-1-phosphate uridylyltransferase (EC 2.7.7.9)
SpyM3_0161	Glycerol-3-phosphate dehydrogenase [NAD(P)+] (EC 1.1.1.94)
SpyM3_0162	Transcriptional regulator, MarR family
SpyM3_0163	Multidrug resistance ABC transporter ATP-binding and permease protein
SpyM3_0164	Multidrug protein lipid ABC transporter family, ATP-binding and permease protein
SpyM3_0165	Hypothetical cytosolic protein
SpyM3_0166	Deoxyuridine 5 -triphosphate nucleotidohydrolase (EC 3.6.1.23)
SpyM3_0167	DNA repair protein RadA
SpyM3_0168	Carbonic anhydrase (EC 4.2.1.1)
SpyM3_0169	Hypothetical Protein
SpyM3_0170	Glutamyl-tRNA synthetase (EC 6.1.1.17)
SpyM3_0171	Sensory transduction protein kinase FasB (EC 2.7.3.-)
SpyM3_0172	Sensory transduction protein kinase FasC (EC 2.7.3.-)
SpyM3_0173	Sensory transduction protein kinase FasC (EC 2.7.3.-)
SpyM3_0174	Response regulator FasA
SpyM3_0175	Ribonuclease P protein component (EC 3.1.26.5)
SpyM3_0176	60 kDa inner membrane protein YIDC
SpyM3_0177	Jag protein
SpyM3_0178	LSU ribosomal protein L34P
SpyM3_0185	N-acetylneuraminate lyase (EC 4.1.3.3)
SpyM3_0186	N-acetylmannosamine kinase (EC 2.7.1.60) Transcriptional regulator
SpyM3_0187	Transcriptional regulator, RpiR family
SpyM3_0188	DNase, TatD family (EC 3.1.-.-)
SpyM3_0189	Ribonuclease M5 (EC 3.1.26.8)
SpyM3_0190	Dimethyladenosine transferase (EC 2.1.1.-)
SpyM3_0191	GTPase (EC 3.6.1.-)
SpyM3_0192	Ribulose-phosphate 3-epimerase (EC 5.1.3.1)
SpyM3_0193	Thiamin pyrophosphokinase (EC 2.7.6.2)
SpyM3_0194	RmuC family protein
SpyM3_0195	CMP-binding factor
SpyM3_0196	Pur operon repressor
SpyM3_0197	Surface exclusion protein
SpyM3_0198	SSU ribosomal protein S12P
SpyM3_0199	SSU ribosomal protein S7P
SpyM3_0200	Protein Translation Elongation Factor G (EF-G)
SpyM3_0201	Glyceraldehyde 3-phosphate dehydrogenase (EC 1.2.1.12)
SpyM3_0202	Amino acid transport ATP-binding protein
SpyM3_0203	ABC transporter amino acid-binding protein Amino acid ABC transporter permease protein
SpyM3_0204	Hypothetical membrane spanning protein
SpyM3_0205	Bacitracin resistance protein (Putative undecaprenol kinase) (EC 2.7.1.66)
SpyM3_0206	Negative regulator of genetic competence mecA
SpyM3_0207	Undecaprenyl-phosphate alpha-N-acetylglucosaminephosphotransferase (EC 2.7.8.-)
SpyM3_0208	ABC transporter ATP-binding protein
SpyM3_0209	SufD protein
SpyM3_0210	Cysteine desulfurase (EC 2.8.1.7) Selenocysteine lyase (EC 4.4.1.16)
SpyM3_0211	IscU protein
SpyM3_0212	ABC transporter-associated protein sufB
SpyM3_0213	D-alanyl-D-alanine serine-type carboxypeptidase (EC 3.4.16.4)
SpyM3_0214	D-alanyl-D-alanine serine-type carboxypeptidase (EC 3.4.16.4)
SpyM3_0215	Oligopeptide-binding protein oppA
SpyM3_0216	Oligopeptide transport system permease protein oppB
SpyM3_0217	Oligopeptide transport system permease protein oppC
SpyM3_0218	Oligopeptide transport ATP-binding protein oppD
SpyM3_0219	Oligopeptide transport ATP-binding protein oppF
SpyM3_0222	Hypothetical protein
SpyM3_0223	Putative lipase
SpyM3_0224	GTP-binding protein
SpyM3_0225	Hypothetical RNA binding protein
SpyM3_0226	Nicotinate-nucleotide adenylyltransferase (EC 2.7.7.18)
SpyM3_0227	Hydrolase (HAD superfamily)
SpyM3_0228	iojap protein family
SpyM3_0229	Methyltransferase (EC 2.1.1.-)
SpyM3_0230	Hypothetical cytosolic protein
SpyM3_0231	Hypothetical cytosolic protein
SpyM3_0232	ABC transporter substrate-binding protein
SpyM3_0233	ABC transporter substrate-binding protein
SpyM3_0234	ABC transporter ATP-binding protein
SpyM3_0235	ABC transporter permease protein
SpyM3_0236	Branched-chain amino acid transport system carrier protein
SpyM3_0237	Serine threonine sodium symporter
SpyM3_0238	Potassium uptake protein ktrA
SpyM3_0239	Potassium uptake protein ktrB
SpyM3_0240	Methyltransferase gidB (EC 2.1.-.-)
SpyM3_0241	LemA protein
SpyM3_0242	Endopeptidase htpX (EC 3.4.24.-)
SpyM3_0243	Hypothetical cytosolic protein
SpyM3_0244	Response regulator CsrR
SpyM3_0245	Transmembrane histidine kinase CsrS
SpyM3_0246	Putative regulatory protein
SpyM3_0247	Replicative DNA helicase (EC 3.6.1.-)
SpyM3_0248	Primosomal protein dnaI
SpyM3_0249	GTP-binding protein
SpyM3_0250	SWF SNF family helicase
SpyM3_0251	Hypothetical cytosolic protein
SpyM3_0252	UDP-N-acetylmuramate--alanine ligase (EC 6.3.2.8)
SpyM3_0253	Acetyltransferase, GNAT family
SpyM3_0254	Hypothetical membrane associated protein
SpyM3_0255	Transcription elongation factor greA
SpyM3_0256	60 kDa inner membrane protein YIDC
SpyM3_0257	Acylphosphatase (EC 3.6.1.7)
SpyM3_0258	23S rRNA methyltransferase (EC 2.1.1.-)
SpyM3_0259	Hydrolase (HAD superfamily)
SpyM3_0260	Integral membrane protein
SpyM3_0261	Hypothetical exported protein
SpyM3_0262	Glutamate racemase (EC 5.1.1.3)
SpyM3_0263	Xanthosine triphosphate pyrophosphatase (EC 3.6.1.-)
SpyM3_0264	putative phosphoesterase
SpyM3_0265	CBS domain containing protein
SpyM3_0266	DNA integration recombination inversion protein
SpyM3_0267	Segregation and condensation protein ScpA
SpyM3_0268	Segregation and condensation protein ScpB
SpyM3_0269	Ribosomal large subunit pseudouridine synthase B (EC 4.2.1.70)
SpyM3_0270	Hypothetical cytosolic protein
SpyM3_0271	23S rRNA methyltransferase (EC 2.1.1.-)
SpyM3_0272	Riboflavin transporter
SpyM3_0273	Membrane-associated phospholipid phosphatase
SpyM3_0274	Radical SAM superfamily protein
SpyM3_0275	SAM-dependent methyltransferase (EC 2.1.-.-)
SpyM3_0276	Magnesium and cobalt efflux protein corC
SpyM3_0277	Pyruvate formate-lyase activating enzyme (EC 1.97.1.4)
SpyM3_0278	Inorganic pyrophosphatase (EC 3.6.1.1)
SpyM3_0279	Hypothetical cytosolic protein
SpyM3_0280	Ferrichrome transport system permease protein fhuG
SpyM3_0281	Ferrichrome transport system permease protein fhuB
SpyM3_0282	Ferrichrome-binding protein
SpyM3_0283	Ferrichrome transport ATP-binding protein fhuC
SpyM3_0284	UDP-N-acetylmuramoyl-L-alanyl-D-glutamate--lysine ligase (EC 6.3.2.7)
SpyM3_0285	Export protein for polysaccharides and teichoic acids
SpyM3_0286	Uracil phosphoribosyltransferase (EC 2.4.2.9)
SpyM3_0287	ATP-dependent endopeptidase clp proteolytic subunit clpP (EC 3.4.21.92)
SpyM3_0288	Hypothetical cytosolic protein
SpyM3_0289	Thymidylate kinase (EC 2.7.4.9)
SpyM3_0290	DNA polymerase III, delta subunit (EC 2.7.7.7)
SpyM3_0291	Initiation-control protein
SpyM3_0292	Tetrapyrrole (Corrin Porphyrin) methylase family protein
SpyM3_0293	Hypothetical membrane associated protein
SpyM3_0294	Copper homeostasis protein cutC
SpyM3_0295	Arsenate reductase family protein
SpyM3_0296	Exodeoxyribonuclease III (EC 3.1.11.2)
SpyM3_0297	L-lactate oxidase (EC 1.13.12.-)
SpyM3_0298	Endopeptidase lactocepin (EC 3.4.21.96)
SpyM3_0299	Permease
SpyM3_0300	Methionyl-tRNA synthetase (EC 6.1.1.10) Protein secretion chaperonin CsaA
SpyM3_0301	Ribonucleoside-diphosphate reductase beta chain (EC 1.17.4.1)
SpyM3_0302	NrdI protein
SpyM3_0303	Ribonucleoside-diphosphate reductase alpha chain (EC 1.17.4.1)
SpyM3_0304	C3 family ADP-ribosyltransferase (EC 2.4.2.-)
SpyM3_0305	Hypothetical membrane associated protein
SpyM3_0306	Hypothetical membrane spanning protein
SpyM3_0307	Phage protein
SpyM3_0308	Hypothetical protein
SpyM3_0309	Short chain dehydrogenase
SpyM3_0310	NAD-dependent oxidoreductase
SpyM3_0311	Phosphoglycerate transporter protein
SpyM3_0312	Glucosamine-1-phosphate acetyltransferase (EC 2.3.1.-) UDP-N-acetylglucosamine pyrophosphorylase (EC 2.7.7.23)
SpyM3_0313	ADP-ribose pyrophosphatase (EC 3.6.1.13)
SpyM3_0314	Hypothetical membrane associated protein
SpyM3_0315	5 -methylthioadenosine nucleosidase (EC 3.2.2.16) S-adenosylhomocysteine nucleosidase (EC 3.2.2.9)
SpyM3_0316	Hypothetical protein
SpyM3_0317	Iron-dependent repressor
SpyM3_0318	Manganese-binding protein
SpyM3_0319	Manganese transport system ATP-binding protein
SpyM3_0320	Manganese transport system membrane protein
SpyM3_0321	Peptidyl-prolyl cis-trans isomerase (EC 5.2.1.8)
SpyM3_0322	Cell division protein ftsK
SpyM3_0323	Integral membrane protein
SpyM3_0324	LSU ribosomal protein L11P
SpyM3_0325	LSU ribosomal protein L1P
SpyM3_0326	Uridylate kinase (EC 2.7.4.-)
SpyM3_0327	Ribosome Recycling Factor (RRF)
SpyM3_0328	S1 RNA binding domain
SpyM3_0329	Peptide methionine sulfoxide reductase msrA (EC 1.8.4.6)
SpyM3_0330	D-alanyl-D-alanine carboxypeptidase (EC 3.4.16.4)
SpyM3_0331	Surface antigen
SpyM3_0332	Myosin-crossreactive antigen
SpyM3_0333	PhoH protein
SpyM3_0334	Uracil DNA glycosylase superfamily protein
SpyM3_0335	Hypothetical metal-binding protein
SpyM3_0336	Diacylglycerol kinase (EC 2.7.1.107)
SpyM3_0337	GTP-binding protein era
SpyM3_0338	Phosphohydrolase (MutT nudix family protein)
SpyM3_0339	Bacteriocin
SpyM3_0340	Hypothetical membrane associated protein
SpyM3_0341	Hypothetical protein
SpyM3_0342	Hypothetical protein
SpyM3_0343	Hypothetical protein
SpyM3_0344	Hypothetical protein
SpyM3_0345	Hypothetical protein
SpyM3_0346	Transcriptional regulator
SpyM3_0347	Formamidopyrimidine-DNA glycosylase (EC 3.2.2.23)
SpyM3_0348	Dephospho-CoA kinase (EC 2.7.1.24)
SpyM3_0349	ATPase
SpyM3_0350	Multidrug resistance efflux pump
SpyM3_0351	Protein translocase subunit secG
SpyM3_0352	Exoribonuclease II (EC 3.1.13.1)
SpyM3_0353	SsrA-binding protein
SpyM3_0354	Glutaminyl-peptide cyclotransferase (EC 2.3.2.5)
SpyM3_0355	Pyrrolidone-carboxylate peptidase (EC 3.4.19.3)
SpyM3_0356	Permease
SpyM3_0357	Permease
SpyM3_0358	Bactoprenol glucosyl transferase (EC 2.4.1.-)
SpyM3_0359	Lactoylglutathione lyase (EC 4.4.1.5)
SpyM3_0360	NAD(P)H-dependent quinone reductase (EC 1.-.-.-)
SpyM3_0361	Xaa-Pro aminopeptidase (EC 3.4.11.9)
SpyM3_0362	Catabolite control protein A
SpyM3_0363	Glycosyltransferase (EC 2.4.1.-)
SpyM3_0364	1,2-diacylglycerol 3-glucosyltransferase (EC 2.4.1.157)
SpyM3_0365	Threonyl-tRNA synthetase (EC 6.1.1.3)
SpyM3_0366	Daunorubicin resistance ATP-binding protein drrA
SpyM3_0367	Daunorubicin resistance transmembrane protein
SpyM3_0368	ABC transporter permease protein
SpyM3_0369	Acetyl-CoA acetyltransferase (EC 2.3.1.9)
SpyM3_0370	Long-chain-fatty-acid--CoA ligase (EC 6.2.1.3)
SpyM3_0371	Hypothetical cytosolic protein
SpyM3_0372	Two-component response regulator VicR
SpyM3_0373	Two-component sensor histidine kinase VicK (EC 2.7.3.-)
SpyM3_0374	Zn-dependent hydrolase (beta-lactamase superfamily)
SpyM3_0375	Ribonuclease III (EC 3.1.26.3)
SpyM3_0376	Chromosome partition protein smc
SpyM3_0377	Transcriptional regulator
SpyM3_0378	Shikimate 5-dehydrogenase (EC 1.1.1.25)
SpyM3_0379	Hypothetical cytosolic protein
SpyM3_0380	Hypothetical protein
SpyM3_0381	Hypothetical protein
SpyM3_0382	S-adenosylmethionine synthetase (EC 2.5.1.6)
SpyM3_0383	Hypothetical membrane associated protein
SpyM3_0384	Glycosyltransferase involved in cell wall biogenesis (EC 2.4.-.-)
SpyM3_0385	UDP-glucose 6-dehydrogenase (EC 1.1.1.22)
SpyM3_0386	Macrolide-efflux protein
SpyM3_0387	Transcriptional regulator
SpyM3_0388	Chromosome segregation ATPases
SpyM3_0393	Plasmid stabilization system antitoxin protein
SpyM3_0394	Plasmid stabilization system toxin protein
SpyM3_0398	Transposase
SpyM3_0399	Hydrolase (HAD superfamily)
SpyM3_0400	Hydrolase (HAD superfamily)
SpyM3_0401	Cell division protein ftsY
SpyM3_0402	Multidrug resistance protein B
SpyM3_0403	Transcription antiterminator, BglG family
SpyM3_0405	6-phospho-beta-glucosidase (EC 3.2.1.86)
SpyM3_0406	Hypothetical membrane spanning protein
SpyM3_0407	Hypothetical membrane spanning protein
SpyM3_0408	Hypothetical protein
SpyM3_0409	TRANSCRIPTION ACCESSORY PROTEIN (S1 RNA binding domain)
SpyM3_0410	Metallopeptidase, SprT family (EC 3.4.24.-)
SpyM3_0411	Stress-responsive transcriptional regulator PspC
SpyM3_0412	HPR(SER) KINASE (EC 2.7.1.-) PHOSPHATASE (EC 3.1.3.-)
SpyM3_0413	Prolipoprotein diacylglyceryl transferase (EC 2.4.99.-)
SpyM3_0414	Hypothetical protein
SpyM3_0415	Hypothetical exported protein
SpyM3_0416	Hypothetical protein
SpyM3_0417	Peptidase family U32
SpyM3_0418	Peptidase family U32
SpyM3_0419	Hypothetical cytosolic protein
SpyM3_0420	Lysyl-tRNA synthetase (EC 6.1.1.6)
SpyM3_0421	Hydrolase (HAD superfamily)
SpyM3_0422	Phosphoglycerate mutase family protein
SpyM3_0423	Transcriptional regulator
SpyM3_0424	Thiamine transporter
SpyM3_0425	N-acetylmuramoyl-L-alanine amidase (EC 3.5.1.28)
SpyM3_0426	Integral membrane protein
SpyM3_0427	Hypothetical exported protein
SpyM3_0428	Glutathione peroxidase (EC 1.11.1.9)
SpyM3_0429	Oligoendopeptidase F (EC 3.4.24.-)
SpyM3_0430	Phosphoenolpyruvate carboxylase (EC 4.1.1.31)
SpyM3_0431	Cell division protein ftsW
SpyM3_0432	Protein Translation Elongation Factor Tu (EF-TU)
SpyM3_0433	Triosephosphate isomerase (EC 5.3.1.1)
SpyM3_0434	Factor essential for expression of methicillin resistance
SpyM3_0435	UDP-N-acetylmuramoylpentapeptide-lysine N(6)-alanyltransferase (EC 2.3.2.10) UDP-N-acetylmuramoylpentapeptide-lysine N(6)-seryltransferase (EC 2.3.2.-)
SpyM3_0436	Hydrolase (HAD superfamily)
SpyM3_0437	Hypothetical cytosolic protein
SpyM3_0438	dGTP triphosphohydrolase
SpyM3_0439	Hypothetical cytosolic protein
SpyM3_0440	Calcium-transporting ATPase (EC 3.6.3.8)
SpyM3_0441	Transcriptional regulator, LacI family
SpyM3_0442	Oligohyaluronate lyase (EC 4.2.2.-)
SpyM3_0449	Galactose-6-phosphate isomerase LacB subunit (EC 5.3.1.26)
SpyM3_0450	2-dehydro-3-deoxygluconokinase (EC 2.7.1.45)
SpyM3_0451	4-Hydroxy-2-oxoglutarate aldolase (EC 4.1.3.16) 2-dehydro-3-deoxyphosphogluconate aldolase (EC 4.1.2.14)
SpyM3_0452	Beta-phosphoglucomutase (EC 5.4.2.6) Glucose-1-phosphate phosphodismutase (EC 2.7.1.41)
SpyM3_0453	iron-sulfur cluster-binding protein
SpyM3_0454	Bacterial Peptide Chain Release Factor 2 (RF-2)
SpyM3_0455	Cell division ATP-binding protein ftsE
SpyM3_0456	Cell division protein ftsX
SpyM3_0457	Hydroxyacylglutathione hydrolase (EC 3.1.2.6)
SpyM3_0458	(R,R)-butanediol dehydrogenase (EC 1.1.1.4) Acetoin dehydrogenase (EC 1.1.1.5)
SpyM3_0459	ATP-dependent helicase, DinG family
SpyM3_0460	Aspartate aminotransferase (EC 2.6.1.1)
SpyM3_0461	Asparaginyl-tRNA synthetase (EC 6.1.1.22)
SpyM3_0462	ATP-binding protein (contains P-loop)
SpyM3_0463	Hypothetical membrane associated protein
SpyM3_0464	Hypothetical cytosolic protein
SpyM3_0465	Dipeptidase A (EC 3.4.13.-)
SpyM3_0466	High-affinity zinc uptake system protein znuA precursor
SpyM3_0467	Transcriptional regulator, GntR family
SpyM3_0468	Galactosamine-6-phosphate deaminase (isomerizing) (EC 3.5.99.-)
SpyM3_0469	LSU ribosomal protein L31P
SpyM3_0470	Phosphoesterase, DHH family protein
SpyM3_0471	Flavodoxin
SpyM3_0472	Chorismate mutase (EC 5.4.99.5)
SpyM3_0473	Chloride channel protein
SpyM3_0474	LSU ribosomal protein L19P
SpyM3_0475	Phosphatase
SpyM3_0476	DNA gyrase subunit B (EC 5.99.1.3)
SpyM3_0477	Septation ring formation regulator
SpyM3_0478	Hypothetical cytosolic protein
SpyM3_0479	Enolase (EC 4.2.1.11)
SpyM3_0480	Streptolysin S precursor
SpyM3_0481	Streptolysin S biosynthesis protein SagB
SpyM3_0482	Streptolysin S biosynthesis protein SagC
SpyM3_0483	Streptolysin S biosynthesis protein SagD
SpyM3_0484	Streptolysin S putative self-immunity protein SagE
SpyM3_0485	Streptolysin S biosynthesis protein SagF
SpyM3_0486	Streptolysin S export ATP-binding protein SagG
SpyM3_0487	Streptolysin S export transmembrane protein SagH
SpyM3_0488	Streptolysin S export transmembrane protein SagI
SpyM3_0489	Endonuclease Exonuclease phosphatase family protein
SpyM3_0490	Hypothetical membrane spanning protein
SpyM3_0491	NAD-dependent DNA ligase (EC 6.5.1.2)
SpyM3_0492	Diacylglycerol kinase family protein
SpyM3_0493	ATP synthase C chain (EC 3.6.3.14)
SpyM3_0494	ATP synthase A chain (EC 3.6.3.14)
SpyM3_0495	ATP synthase B chain (EC 3.6.3.14)
SpyM3_0496	ATP synthase delta chain (EC 3.6.3.14)
SpyM3_0497	ATP synthase alpha chain (EC 3.6.3.14)
SpyM3_0498	ATP synthase gamma chain (EC 3.6.3.14)
SpyM3_0499	ATP synthase beta chain (EC 3.6.3.14)
SpyM3_0500	ATP synthase epsilon chain (EC 3.6.3.14)
SpyM3_0501	Hypothetical membrane associated protein
SpyM3_0502	UDP-N-acetylglucosamine 1-carboxyvinyltransferase (EC 2.5.1.7)
SpyM3_0503	EpuA protein
SpyM3_0504	DNA-entry nuclease (EC 3.1.30.-)
SpyM3_0505	DNA-entry nuclease (EC 3.1.30.-)
SpyM3_0506	Phenylalanyl-tRNA synthetase alpha chain (EC 6.1.1.20)
SpyM3_0507	Phenylalanyl-tRNA synthetase beta chain (EC 6.1.1.20)
SpyM3_0508	Salt-stress induced protein
SpyM3_0509	Hypothetical protein
SpyM3_0510	ABC transporter permease protein
SpyM3_0511	ABC transporter ATP-binding protein
SpyM3_0512	Neutral zinc metallopeptidase family
SpyM3_0513	ATP-dependent nuclease subunit B
SpyM3_0514	ATP-dependent nuclease subunit A
SpyM3_0515	Arginine-binding protein
SpyM3_0516	SSU ribosomal protein S21P
SpyM3_0517	Large-conductance mechanosensitive channel
SpyM3_0518	DNA primase (EC 2.7.7.-)
SpyM3_0519	RNA polymerase sigma factor rpoD
SpyM3_0520	Hypothetical cytosolic protein
SpyM3_0521	dTDP-4-dehydrorhamnose reductase (EC 1.1.1.133)
SpyM3_0522	alpha-(1,2)-rhamnosyltransferase (EC 2.4.1.-)
SpyM3_0523	alpha-L-Rha alpha-1,3-L-rhamnosyltransferase (EC 2.4.1.-)
SpyM3_0524	Polysaccharide export ABC transporter permease protein
SpyM3_0525	Polysaccharide export ATP-binding protein
SpyM3_0526	Glycosyltransferase (EC 2.4.1.-)
SpyM3_0527	alpha-L-Rha alpha-1,2-L-rhamnosyltransferase (EC 2.4.1.-) alpha-L-Rha alpha-1,3-L-rhamnosyltransferase (EC 2.4.1.-)
SpyM3_0528	Phosphoglycerol transferase
SpyM3_0529	Glycosyltransferase involved in cell wall biogenesis (EC 2.4.-.-)
SpyM3_0530	Hypothetical protein
SpyM3_0531	Transcriptional activator amrA
SpyM3_0532	Hypothetical membrane spanning protein
SpyM3_0533	Tripeptidase T (EC 3.4.11.4)
SpyM3_0534	Pore forming protein ebsA
SpyM3_0535	Ferredoxin
SpyM3_0536	Hypothetical membrane associated protein
SpyM3_0537	Cytidylate kinase (EC 2.7.4.14)
SpyM3_0538	Bacterial Protein Translation Initiation Factor 3 (IF-3)
SpyM3_0539	LSU ribosomal protein L35P
SpyM3_0540	LSU ribosomal protein L20P
SpyM3_0541	Sulfatase family protein
SpyM3_0542	Methyltransferase (EC 2.1.1.-)
SpyM3_0543	3-dehydroquinate dehydratase (EC 4.2.1.10)
SpyM3_0544	Chorismate synthase (EC 4.2.3.5)
SpyM3_0545	Hypothetical cytosolic protein
SpyM3_0546	Glutathione reductase (EC 1.8.1.7)
SpyM3_0547	Folylpolyglutamate synthase (EC 6.3.2.17) Dihydrofolate synthase (EC 6.3.2.12)
SpyM3_0548	Hypothetical protein
SpyM3_0549	Cysteine desulfurase (EC 2.8.1.7) Selenocysteine lyase (EC 4.4.1.16)
SpyM3_0550	Thiamine biosynthesis protein thiI
SpyM3_0551	Capsule biosynthesis protein capA
SpyM3_0552	LSU ribosomal protein L21P
SpyM3_0553	hypothetical ribosome-associated protein
SpyM3_0554	LSU ribosomal protein L27P
SpyM3_0555	Transcriptional regulators, LysR family
SpyM3_0556	Lipoprotein signal peptidase (EC 3.4.23.36)
SpyM3_0557	Ribosomal large subunit pseudouridine synthase D (EC 4.2.1.70)
SpyM3_0558	Uracil phosphoribosyltransferase (EC 2.4.2.9) Pyrimidine operon regulatory protein pyrR
SpyM3_0559	Uracil permease
SpyM3_0560	Aspartate carbamoyltransferase (EC 2.1.3.2)
SpyM3_0561	Carbamoyl-phosphate synthase small chain (EC 6.3.5.5)
SpyM3_0562	Carbamoyl-phosphate synthase large chain (EC 6.3.5.5)
SpyM3_0563	HlyD family secretion protein
SpyM3_0564	ABC transporter ATP-binding protein
SpyM3_0565	ABC transporter permease protein
SpyM3_0566	Hypothetical protein Glycerophosphodiester phosphodiesterase (EC 3.1.4.46)
SpyM3_0567	SSU ribosomal protein S16P
SpyM3_0568	RNA binding protein
SpyM3_0569	Cell surface protein
SpyM3_0570	Hypothetical cytosolic protein
SpyM3_0571	Cobalt-zinc-cadmium resistance protein czcD
SpyM3_0572	Transcriptional regulator, TetR family
SpyM3_0573	16S rRNA processing protein rimM
SpyM3_0574	tRNA (Guanine-N(1)-)-methyltransferase (EC 2.1.1.31)
SpyM3_0575	Thioredoxin reductase (EC 1.8.1.9)
SpyM3_0576	Hypothetical membrane spanning protein
SpyM3_0577	Ketopantoate reductase PanE ApbA family protein
SpyM3_0578	Fructose repressor
SpyM3_0579	1-phosphofructokinase (EC 2.7.1.56)
SpyM3_0580	PTS system, fructose-specific IIABC component (EC 2.7.1.69)
SpyM3_0581	N-acetylmuramidase (EC 3.2.1.17)
SpyM3_0582	Hypothetical protein
SpyM3_0583	Hypothetical protein
SpyM3_0584	Nucleoside diphosphate kinase (EC 2.7.4.6)
SpyM3_0586	DegV family protein
SpyM3_0587	tRNA nucleotidyltransferase (EC 2.7.7.25)
SpyM3_0588	ABC transporter ATP-binding protein uup
SpyM3_0589	Hypothetical protein
SpyM3_0590	Peptide deformylase (EC 3.5.1.88)
SpyM3_0591	5 -nucleotidase (EC 3.1.3.5)
SpyM3_0592	GTP pyrophosphokinase (EC 2.7.6.5)
SpyM3_0593	Two-component response regulator
SpyM3_0594	Two component system histidine kinase (EC 2.7.3.-)
SpyM3_0595	Mevalonate kinase (EC 2.7.1.36)
SpyM3_0596	Diphosphomevalonate decarboxylase (EC 4.1.1.33)
SpyM3_0597	Phosphomevalonate kinase (EC 2.7.4.2)
SpyM3_0598	Isopentenyl-diphosphate delta-isomerase (EC 5.3.3.2)
SpyM3_0599	3-hydroxy-3-methylglutaryl-coenzyme A reductase (EC 1.1.1.34) 3-hydroxy-3-methylglutaryl-coenzyme A reductase (EC 1.1.1.88)
SpyM3_0600	Hydroxymethylglutaryl-CoA synthase (EC 2.3.3.10)
SpyM3_0601	Thymidylate synthase (EC 2.1.1.45)
SpyM3_0602	Dihydrofolate reductase (EC 1.5.1.3)
SpyM3_0603	Hypothetical membrane associated protein
SpyM3_0604	ATP-dependent endopeptidase clp ATP-binding subunit clpX
SpyM3_0605	GTP-binding protein YihA
SpyM3_0606	Hypothetical protein
SpyM3_0607	ATP-dependent endopeptidase clp ATP-binding subunit clpL
SpyM3_0608	Ribose 5-phosphate isomerase (EC 5.3.1.6)
SpyM3_0609	Phosphopentomutase (EC 5.4.2.7)
SpyM3_0610	Arsenate reductase (EC 1.20.4.1)
SpyM3_0611	Purine nucleoside phosphorylase (EC 2.4.2.1)
SpyM3_0612	Purine nucleoside phosphorylase (EC 2.4.2.1)
SpyM3_0613	Histidine protein kinase
SpyM3_0614	Transcriptional regulators, LysR family
SpyM3_0615	Hypothetical protein
SpyM3_0616	Orotidine 5 -phosphate decarboxylase (EC 4.1.1.23)
SpyM3_0617	Orotate phosphoribosyltransferase (EC 2.4.2.10)
SpyM3_0618	Amidase family protein
SpyM3_0619	Cystine-binding protein
SpyM3_0620	Cystine transport system permease protein
SpyM3_0621	Uracil-DNA glycosylase (EC 3.2.2.-)
SpyM3_0622	Dihydroorotase (EC 3.5.2.3)
SpyM3_0623	Hypothetical membrane spanning protein
SpyM3_0624	Topoisomerase IV subunit B (EC 5.99.1.-)
SpyM3_0625	Topoisomerase IV subunit A (EC 5.99.1.-)
SpyM3_0626	Branched-chain amino acid aminotransferase (EC 2.6.1.42)
SpyM3_0627	Hypothetical cytosolic protein
SpyM3_0628	SSU ribosomal protein S1P
SpyM3_0629	Hypothetical protein
SpyM3_0630	Rhodanese-related sulfurtransferases
SpyM3_0631	Glutathione S-transferase (EC 2.5.1.18)
SpyM3_0632	Transporter
SpyM3_0633	Hypothetical protein
SpyM3_0634	tRNA delta(2)-isopentenylpyrophosphate transferase (EC 2.5.1.8)
SpyM3_0635	GTP-binding protein hflX
SpyM3_0636	Cystathionine beta-lyase (EC 4.4.1.8) Cystathionine gamma-lyase (EC 4.4.1.1)
SpyM3_0637	Ribonuclease Z (EC 3.1.26.11)
SpyM3_0638	Short chain dehydrogenase
SpyM3_0639	Single-stranded-DNA-specific exonuclease recJ (EC 3.1.-.-)
SpyM3_0640	Adenine phosphoribosyltransferase (EC 2.4.2.7)
SpyM3_0641	DNA replication protein dnaD
SpyM3_0642	Endonuclease III (EC 4.2.99.18)
SpyM3_0643	PARA-AMINOBENZOATE SYNTHASE COMPONENT I (EC 4.1.3.-) ANTHRANILATE SYNTHASE COMPONENT I (EC 4.1.3.27)
SpyM3_0644	NIF3-related protein
SpyM3_0645	Glycine D-amino acid oxidases family
SpyM3_0646	Glucose-1-phosphate thymidylyltransferase (EC 2.7.7.24)
SpyM3_0647	dTDP-4-dehydrorhamnose 3,5-epimerase (EC 5.1.3.13)
SpyM3_0648	dTDP-glucose 4,6-dehydratase (EC 4.2.1.46)
SpyM3_0649	7,8-dihydro-8-oxoguanine-triphosphatase (EC 3.6.1.-)
SpyM3_0650	Hypothetical membrane spanning protein
SpyM3_0651	Tetratricopeptide repeat family protein
SpyM3_0652	Fibronectin-binding protein Fibrinogen-binding protein
SpyM3_0653	ABC transporter substrate-binding protein
SpyM3_0654	Hypothetical protein
SpyM3_0655	ABC transporter permease protein
SpyM3_0656	ABC transporter ATP-binding protein
SpyM3_0657	Zn-dependent hydrolase (EC 3.-.-.-)
SpyM3_0658	Acetyl esterase (EC 3.1.1.-)
SpyM3_0659	Hypothetical Protein
SpyM3_0660	ABC transporter ATP-binding protein
SpyM3_0661	Pyruvate dehydrogenase E1 component alpha subunit (EC 1.2.4.1)
SpyM3_0662	Pyruvate dehydrogenase E1 component beta subunit (EC 1.2.4.1)
SpyM3_0663	Dihydrolipoamide acetyltransferase component of pyruvate dehydrogenase complex (EC 2.3.1.12)
SpyM3_0664	Dihydrolipoamide dehydrogenase (EC 1.8.1.4)
SpyM3_0665	Hyaluronate lyase precursor (EC 4.2.2.1)
SpyM3_0666	Lipoate-protein ligase A (EC 6.3.2.-)
SpyM3_0667	CobB CobQ-like glutamine amidotransferase domain
SpyM3_0668	UDP-N-acetylmuramoylalanyl-D-glutamate--2,6-diaminopimelate ligase (EC 6.3.2.13)
SpyM3_0669	Hypothetical membrane spanning protein
SpyM3_0670	Hypothetical membrane associated protein
SpyM3_0671	Phosphoglucosamine mutase (EC 5.4.2.10)
SpyM3_0672	Hypothetical protein
SpyM3_0673	Oxygen-independent coproporphyrinogen-III oxidase (EC 1.3.99.22)
SpyM3_0674	Acyl-[acyl-carrier-protein] hydrolase (EC 3.1.2.14)
SpyM3_0675	Hydrolase (HAD superfamily)
SpyM3_0676	Hypothetical membrane spanning protein
SpyM3_0676	Hypothetical protein
SpyM3_0677	Hypothetical cytosolic protein
SpyM3_0678	Hypothetical cytosolic protein
SpyM3_0679	Hypothetical cytosolic protein
SpyM3_0680	Hypothetical protein
SpyM3_0684	Phage transcriptional regulator, Cro CI family
SpyM3_0698	Phage protein
SpyM3_0702	Membrane protease subunits, stomatin prohibitin homologs
SpyM3_0720	Phage protein
SpyM3_0725	Hyaluronoglucosaminidase (EC 3.2.1.35)
SpyM3_0726	Phage infection protein
SpyM3_0727	Phage protein
SpyM3_0729	Phage protein
SpyM3_0730	Holin
SpyM3_0731	N-acetylmuramoyl-L-alanine amidase (EC 3.5.1.28)
SpyM3_0736	Nucleoside diphosphate kinase (EC 2.7.4.6)
SpyM3_0737	GTP-binding protein lepA
SpyM3_0738	Collagen-like surface protein
SpyM3_0739	Peptide methionine sulfoxide reductase msrB (EC 1.8.4.6)
SpyM3_0740	Hypothetical membrane spanning protein
SpyM3_0741	PTS system, mannose fructose family IIA component
SpyM3_0742	PTS system, mannose fructose family IIB component
SpyM3_0743	PTS system, mannose fructose family IIC component
SpyM3_0744	PTS system, mannose fructose family IID component
SpyM3_0745	Two-component sensor kinase yesM (EC 2.7.3.-)
SpyM3_0746	Two-component response regulator yesN
SpyM3_0747	Iron(III)-binding protein
SpyM3_0748	Succinate-semialdehyde dehydrogenase [NADP+] (EC 1.2.1.16)
SpyM3_0749	Excinuclease ABC subunit C
SpyM3_0750	NAD(P)H-dependent quinone reductase (EC 1.-.-.-)
SpyM3_0751	Xaa-His dipeptidase (EC 3.4.13.3)
SpyM3_0752	tRNA (5-carboxymethylaminomethyl-2-thiouridylate) synthase
SpyM3_0753	LSU ribosomal protein L10P
SpyM3_0754	LSU ribosomal protein L12P (L7 L12)
SpyM3_0755	D-alanyl-D-alanine serine-type carboxypeptidase (EC 3.4.16.4)
SpyM3_0756	Polysaccharide deacetylase
SpyM3_0757	Hypothetical protein
SpyM3_0758	Folylpolyglutamate synthase (EC 6.3.2.17) Dihydrofolate synthase (EC 6.3.2.12)
SpyM3_0759	GTP cyclohydrolase I (EC 3.5.4.16)
SpyM3_0760	Dihydropteroate synthase (EC 2.5.1.15)
SpyM3_0761	Dihydroneopterin aldolase (EC 4.1.2.25)
SpyM3_0762	2-amino-4-hydroxy-6-hydroxymethyldihydropteridine pyrophosphokinase (EC 2.7.6.3)
SpyM3_0763	UDP-N-acetylenolpyruvoylglucosamine reductase (EC 1.1.1.158)
SpyM3_0764	Spermidine putrescine transport ATP-binding protein potA
SpyM3_0765	Spermidine putrescine transport system permease protein potB
SpyM3_0766	Spermidine putrescine transport system permease protein potC
SpyM3_0767	Spermidine putrescine-binding protein
SpyM3_0768	Transcriptional regulatory protein dpiA
SpyM3_0769	Sensor kinase dpiB (EC 2.7.3.-)
SpyM3_0769	Sensor kinase dpiB (EC 2.7.3.-)
SpyM3_0769	Sensor kinase dpiB (EC 2.7.3.-)
SpyM3_0770	Malate-sodium symport
SpyM3_0771	NAD-dependent malic enzyme (EC 1.1.1.39)
SpyM3_0773	Class B acid phosphatase (EC 3.1.3.2)
SpyM3_0774	Chloride channel protein
SpyM3_0775	Lipase Acylhydrolase family protein
SpyM3_0776	Hypothetical membrane spanning protein
SpyM3_0778	Glutamine amidotransferase, class I
SpyM3_0779	Redox-sensitive transcriptional regulator Rex
SpyM3_0781	Hypothetical cytosolic protein
SpyM3_0782	Ribose-phosphate pyrophosphokinase (EC 2.7.6.1)
SpyM3_0783	Organic phosphate binding CYTH family protein
SpyM3_0784	GTP pyrophosphokinase homolog
SpyM3_0785	ATP-NAD kinase (EC 2.7.1.23)
SpyM3_0786	Ribosomal large subunit pseudouridine synthase D (EC 4.2.1.70)
SpyM3_0787	Phosphate acetyltransferase (EC 2.3.1.8)
SpyM3_0788	Short chain dehydrogenase
SpyM3_0789	Short chain dehydrogenase
SpyM3_0790	Na+ driven multidrug efflux pump
SpyM3_0791	Glycine betaine transport ATP-binding protein
SpyM3_0792	Glycine betaine transport system permease protein Glycine betaine-binding protein
SpyM3_0793	GMP reductase (EC 1.7.1.7)
SpyM3_0794	Xanthine phosphoribosyltransferase (EC 2.4.2.-)
SpyM3_0795	Xanthine permease
SpyM3_0796	Iron-sulfur cluster assembly repair protein ApbE
SpyM3_0797	4-oxalocrotonate tautomerase (EC 5.3.2.-)
SpyM3_0798	Thymidine kinase (EC 2.7.1.21)
SpyM3_0799	Bacterial Peptide Chain Release Factor 1 (RF-1)
SpyM3_0800	Peptide release factor-glutamine N5-methyltransferase (EC 2.1.1.-)
SpyM3_0801	Sua5 YciO YrdC YwlC family protein
SpyM3_0802	Phosphinothricin N-acetyltransferase (EC 2.3.1.-)
SpyM3_0803	Serine hydroxymethyltransferase (EC 2.1.2.1)
SpyM3_0804	Hypothetical protein
SpyM3_0805	Antigen
SpyM3_0806	Multidrug resistance ABC transporter ATP-binding and permease protein
SpyM3_0807	Multidrug protein lipid ABC transporter family, ATP-binding and permease protein
SpyM3_0808	NADH oxidase H2O-forming (EC 1.6.-.-)
SpyM3_0809	L-lactate dehydrogenase (EC 1.1.1.27)
SpyM3_0810	DNA gyrase subunit A (EC 5.99.1.3)
SpyM3_0811	Sortase
SpyM3_0812	Glyoxalase family protein
SpyM3_0813	Hypothetical protein
SpyM3_0814	Hypothetical protein
SpyM3_0815	Conserved membrane protein (hemolysin III homolog)
SpyM3_0816	Hypothetical cytosolic protein
SpyM3_0817	GTP-binding protein
SpyM3_0818	Ribonuclease HII (EC 3.1.26.4)
SpyM3_0819	DNA processing protein
SpyM3_0820	DNA topoisomerase I (EC 5.99.1.2)
SpyM3_0821	Glucose inhibited division protein A
SpyM3_0822	Na+ transporting oxaloacetate decarboxylase alpha chain (EC 4.1.1.3)
SpyM3_0823	Hypothetical membrane associated protein
SpyM3_0824	Biotin carboxyl carrier protein of oxaloacetate decarboxylase (EC 4.1.1.3)
SpyM3_0825	Na+ transporting oxaloacetate decarboxylase beta chain (EC 4.1.1.3)
SpyM3_0826	2 -(5 -triphosphoribosyl)-3-dephospho-CoA synthase (EC 2.7.8.25)
SpyM3_0827	Transcriptional regulator, GntR family
SpyM3_0828	Mg2+ citrate complex secondary transporter
SpyM3_0829	hypothetical protein
SpyM3_0831	Na+ transporting oxaloacetate decarboxylase beta chain (EC 4.1.1.3)
SpyM3_0832	Citrate lyase acyl carrier protein
SpyM3_0833	Citrate lyase beta chain (EC 4.1.3.6) Citryl-CoA lyase subunit (EC 4.1.3.34)
SpyM3_0834	Citrate lyase alpha chain (EC 4.1.3.6) Citrate CoA-transferase (EC 2.8.3.10)
SpyM3_0835	Apo-citrate lyase phosphoribosyl-dephospho-CoA transferase (EC 2.7.7.-)
SpyM3_0836	Na+ transporting oxaloacetate decarboxylase alpha chain (EC 4.1.1.3)
SpyM3_0837	[Citrate [pro-3S]-lyase] ligase (EC 6.2.1.22)
SpyM3_0838	Hypothetical protein
SpyM3_0839	Integrase recombinase xerD
SpyM3_0840	Phage transcriptional repressor
SpyM3_0841	SIGNAL RECOGNITION PARTICLE, SUBUNIT FFH SRP54
SpyM3_0842	Signal recognition particle associated protein
SpyM3_0843	Transcriptional regulator, GntR family
SpyM3_0844	Hypothetical protein
SpyM3_0845	GMP synthase [glutamine-hydrolyzing] (EC 6.3.5.2)
SpyM3_0846	UDP-N-acetylmuramoylpentapeptide-lysine N(6)-alanyltransferase (EC 2.3.2.10) UDP-N-acetylmuramoylpentapeptide-lysine N(6)-seryltransferase (EC 2.3.2.-)
SpyM3_0847	ABC transporter ATP-binding protein
SpyM3_0848	Hypothetical membrane spanning protein
SpyM3_0849	Pyridoxine kinase (EC 2.7.1.35)
SpyM3_0850	Transcriptional regulator, GntR family AMINOTRANSFERASE CLASS-I (EC 2.6.1.-)
SpyM3_0851	Anaerobic ribonucleoside-triphosphate reductase (EC 1.17.4.2)
SpyM3_0852	Cardiolipin synthetase (EC 2.7.8.-)
SpyM3_0853	Formate--tetrahydrofolate ligase (EC 6.3.4.3)
SpyM3_0854	Lipoate-protein ligase A (EC 6.3.2.-)
SpyM3_0855	SIR2 family protein
SpyM3_0856	ATPase associated with chromosome architecture replication
SpyM3_0857	Glycine cleavage system H protein
SpyM3_0858	Luciferase-like monooxygenase (EC 1.14.-.-)
SpyM3_0859	Probable NADH-dependent flavin oxidoreductase yqiG (EC 1.-.-.-)
SpyM3_0860	Lipoate-protein ligase A (EC 6.3.2.-)
SpyM3_0861	Phosphopantothenate--cysteine ligase (EC 6.3.2.5)
SpyM3_0862	Phosphopantothenoylcysteine decarboxylase (EC 4.1.1.36)
SpyM3_0863	Integral membrane protein
SpyM3_0864	Phosphoglucomutase (EC 5.4.2.2) Phosphomannomutase (EC 5.4.2.8)
SpyM3_0865	Nucleoside transport system permease protein
SpyM3_0866	Nucleoside transport system permease protein
SpyM3_0867	Nucleoside transport ATP-binding protein
SpyM3_0868	Nucleoside-binding protein
SpyM3_0869	Cytidine deaminase (EC 3.5.4.5)
SpyM3_0870	16S rRNA m(2)G 1207 methyltransferase (EC 2.1.1.52)
SpyM3_0871	Pantothenate kinase (EC 2.7.1.33)
SpyM3_0872	SSU ribosomal protein S20P
SpyM3_0873	Sensor protein ciaH (EC 2.7.3.-)
SpyM3_0874	Transcriptional regulatory protein ciaR
SpyM3_0875	Aminopeptidase N (EC 3.4.11.15)
SpyM3_0876	Phosphate transport system protein phoU
SpyM3_0877	Phosphate transport ATP-binding protein pstB
SpyM3_0878	Phosphate transport ATP-binding protein pstB
SpyM3_0879	Phosphate transport system permease protein pstA
SpyM3_0880	Phosphate transport system permease protein pstC
SpyM3_0881	Phosphate-binding protein
SpyM3_0882	Putative 23S rRNA m(5)C methyltransferase (EC 2.1.1.-)
SpyM3_0883	Myo-inositol-1(or 4)-monophosphatase (EC 3.1.3.25)
SpyM3_0884	Hypothetical cytosolic protein
SpyM3_0885	Arsenate reductase family protein
SpyM3_0886	Riboflavin kinase (EC 2.7.1.26) FMN adenylyltransferase (EC 2.7.7.2)
SpyM3_0887	tRNA pseudouridine synthase B (EC 4.2.1.70)
SpyM3_0888	Hypothetical protein
SpyM3_0889	Integral membrane protein
SpyM3_0890	Type I restriction-modification system specificity subunit
SpyM3_0891	ABC transporter permease protein
SpyM3_0892	ABC transporter ATP-binding protein
SpyM3_0893	Transcriptional regulator, TetR family
SpyM3_0894	NAD-dependent K+ or Na+ uptake system component Transcriptional regulator, GntR family
SpyM3_0895	General stress protein, Gls24 family
SpyM3_0896	Hypothetical protein
SpyM3_0897	General stress protein, Gls24 family
SpyM3_0898	Small integral membrane protein
SpyM3_0899	Hypothetical protein
SpyM3_0900	Integral membrane protein
SpyM3_0901	DNA helicase II (EC 3.6.1.-)
SpyM3_0902	Hypothetical protein
SpyM3_0903	Na(+)-linked D-alanine glycine permease
SpyM3_0904	Cobalt-zinc-cadmium resistance protein czcD
SpyM3_0905	cAMP factor
SpyM3_0906	Histidine-binding protein
SpyM3_0907	Histidine transport ATP-binding protein hisP
SpyM3_0908	Histidine transport system permease protein hisM
SpyM3_0909	PhnA protein
SpyM3_0910	Glucosamine--fructose-6-phosphate aminotransferase [isomerizing] (EC 2.6.1.16)
SpyM3_0911	Signal peptidase I (EC 3.4.21.89)
SpyM3_0912	Pyruvate kinase (EC 2.7.1.40)
SpyM3_0913	6-phosphofructokinase (EC 2.7.1.11)
SpyM3_0914	DNA polymerase III alpha subunit (EC 2.7.7.7)
SpyM3_0915	Transcriptional regulator, GntR family
SpyM3_0916	ABC transporter ATP-binding protein
SpyM3_0917	ABC transporter permease protein
SpyM3_0918	Putative membrane-associated alkaline phosphatase
SpyM3_0919	Phage protein
SpyM3_0923	Holin
SpyM3_0927	Phage infection protein
SpyM3_0928	Hyaluronoglucosaminidase (EC 3.2.1.35)
SpyM3_0929	Hyaluronoglucosaminidase (EC 3.2.1.35)
SpyM3_0944	Phage protein
SpyM3_0947	Phage Terminase Small Subunit
SpyM3_0949	Phage protein
SpyM3_0950	Phage encoded transcriptional regulator, ArpU family
SpyM3_0953	Methyltransferase (EC 2.1.1.-)
SpyM3_0954	Phage protein
SpyM3_0955	Phage protein
SpyM3_0957	DNA primase
SpyM3_0959	Phage protein
SpyM3_0960	Phage protein
SpyM3_0961	Phage DNA RNA helicase (DEAD DEAH box family)
SpyM3_0963	Phage protein
SpyM3_0964	Transcriptional regulator, Cro CI family
SpyM3_0965	Phage protein
SpyM3_0969	Phage protein
SpyM3_0973	Phage protein
SpyM3_0977	Phage protein
SpyM3_0979	Phage protein
SpyM3_0980	Maltodextrin phosphorylase (EC 2.4.1.1)
SpyM3_0981	4-alpha-glucanotransferase (EC 2.4.1.25)
SpyM3_0982	Transcriptional regulator, LacI family
SpyM3_0983	Maltose maltodextrin-binding protein
SpyM3_0984	Maltodextrin transport system permease protein malC
SpyM3_0985	Maltose transport system permease protein malG
SpyM3_0986	Hypothetical protein
SpyM3_0989	Hypothetical protein
SpyM3_0990	Esterase (EC 3.1.1.-)
SpyM3_0991	Protein dltD precursor
SpyM3_0992	D-alanyl carrier protein
SpyM3_0993	Protein dltB
SpyM3_0994	D-alanine-activating enzyme (EC 6.3.2.-)
SpyM3_0995	Hypothetical protein
SpyM3_0996	Excinuclease ABC subunit B
SpyM3_0997	Glutamine-binding protein Glutamine transport system permease protein glnP
SpyM3_0998	Glutamine transport ATP-binding protein glnQ
SpyM3_1001	Hypothetical Protein
SpyM3_1003	PTS system, cellobiose-specific IIB component (EC 2.7.1.69)
SpyM3_1004	Transcription antiterminator, BglG family
SpyM3_1008	Nicotinamide mononucleotide transporter
SpyM3_1009	Hypothetical cytosolic protein
SpyM3_1010	Hypothetical protein
SpyM3_1013	Nicotinate-nucleotide pyrophosphorylase [carboxylating] (EC 2.4.2.19)
SpyM3_1014	Transporter
SpyM3_1018	Ribosomal small subunit pseudouridine synthase A (EC 4.2.1.70)
SpyM3_1019	Hypothetical protein
SpyM3_1020	Transporter, MFS superfamily
SpyM3_1020	Transporter, MFS superfamily
SpyM3_1021	Hypothetical cytosolic protein
SpyM3_1023	Phosphorylase, Pnp Udp family
SpyM3_1024	23S rRNA m(5)U 1939 methyltransferase (EC 2.1.1.-)
SpyM3_1025	Transcriptional regulator, LytR family
SpyM3_1026	Shikimate kinase (EC 2.7.1.71)
SpyM3_1027	3-phosphoshikimate 1-carboxyvinyltransferase (EC 2.5.1.19)
SpyM3_1028	Ribonuclease BN (EC 3.1.-.-)
SpyM3_1029	Methionine aminopeptidase (EC 3.4.11.18)
SpyM3_1030	Cytosolic protein containing multiple CBS domains
SpyM3_1031	Ribosomal-protein-S5-alanine acetyltransferase (EC 2.3.1.128)
SpyM3_1032	Protein G-related alpha 2M-binding protein
SpyM3_1033	UDP-N-acetylglucosamine 1-carboxyvinyltransferase (EC 2.5.1.7)
SpyM3_1034	S-adenosylmethionine synthetase (EC 2.5.1.6)
SpyM3_1035	Internalin protein
SpyM3_1036	Biotin operon repressor Biotin--[acetyl-CoA-carboxylase] synthetase (EC 6.3.4.15)
SpyM3_1037	Hypothetical protein
SpyM3_1038	DNA polymerase III subunit gamma tau (EC 2.7.7.7)
SpyM3_1039	GAF domain-containing proteins
SpyM3_1040	Hypothetical membrane spanning protein
SpyM3_1041	Hypothetical membrane spanning protein
SpyM3_1042	Uridine kinase (EC 2.7.1.48)
SpyM3_1043	ATP-dependent RNA helicase
SpyM3_1044	Peptidoglycan N-acetylglucosamine deacetylase (EC 3.5.1.-)
SpyM3_1045	NADP-dependent glyceraldehyde-3-phosphate dehydrogenase (EC 1.2.1.9)
SpyM3_1046	Phosphoenolpyruvate-protein phosphotransferase (EC 2.7.3.9)
SpyM3_1047	Phosphocarrier protein HPr
SpyM3_1048	Glutaredoxin
SpyM3_1049	Ribonucleoside-diphosphate reductase alpha chain (EC 1.17.4.1)
SpyM3_1050	Ribonucleoside-diphosphate reductase beta chain (EC 1.17.4.1)
SpyM3_1051	Chloride channel protein
SpyM3_1055	CAAX amino terminal protease family
SpyM3_1056	Hypothetical membrane spanning protein
SpyM3_1057	Transcriptional regulator, Cro CI family
SpyM3_1058	Alanyl-tRNA synthetase (EC 6.1.1.7)
SpyM3_1059	Peptidyl-prolyl cis-trans isomerase (EC 5.2.1.8)
SpyM3_1060	O-methyltransferase (EC 2.1.1.-)
SpyM3_1061	Transporter, MFS superfamily
SpyM3_1062	Oligoendopeptidase F (EC 3.4.24.-)
SpyM3_1063	Putative competence protein transcription factor
SpyM3_1064	Ribosomal small subunit pseudouridine synthase A (EC 4.2.1.70)
SpyM3_1065	Glucosamine-6-phosphate isomerase (EC 3.5.99.6)
SpyM3_1066	S-adenosylmethionine:tRNA ribosyltransferase-isomerase (EC 5.-.-.-)
SpyM3_1067	Hypothetical cytosolic protein
SpyM3_1068	Peptidase family S11
SpyM3_1070	Hypothetical protein
SpyM3_1071	Superoxide dismutase (EC 1.15.1.1)
SpyM3_1072	DNA polymerase III, delta subunit (EC 2.7.7.7)
SpyM3_1073	COME operon protein 3
SpyM3_1074	COME operon protein 1
SpyM3_1075	1-acyl-sn-glycerol-3-phosphate acyltransferase (EC 2.3.1.51)
SpyM3_1076	Methyltransferase (EC 2.1.1.-)
SpyM3_1077	Hypothetical protein with endo excinuclease domain
SpyM3_1078	Kup system potassium uptake protein
SpyM3_1079	ATP-dependent RNA helicase
SpyM3_1080	Bacterial Peptide Chain Release Factor 3 (RF-3)
SpyM3_1082	Hypothetical Membrane Spanning Protein
SpyM3_1083	UDP-N-acetylmuramoyl-tripeptide--D-alanyl-D-alanine ligase (EC 6.3.2.10)
SpyM3_1084	D-alanine--D-alanine ligase (EC 6.3.2.4)
SpyM3_1085	Recombination protein recR
SpyM3_1086	Penicillin-binding protein
SpyM3_1087	Formate transporter
SpyM3_1088	Hypothetical protein
SpyM3_1089	Transcriptional regulator, biotin repressor family
SpyM3_1090	Phosphoglycerate mutase (EC 5.4.2.1)
SpyM3_1091	Dihydroorotate dehydrogenase (EC 1.3.3.1)
SpyM3_1092	Hypothetical protein
SpyM3_1093	Lead, cadmium, zinc and mercury transporting ATPase (EC 3.6.3.-)
SpyM3_1094	Phage protein
SpyM3_1095	Deoxyribonuclease precursor (EC 3.1.21.1)
SpyM3_1096	Phage protein
SpyM3_1105	Phage protein
SpyM3_1109	Phage protein
SpyM3_1110	Phage protein
SpyM3_1113	Phage structural protein
SpyM3_1116	Phage protein
SpyM3_1119	Phage protein
SpyM3_1120	Phage protein
SpyM3_1122	Phage protein
SpyM3_1124	Phage protein
SpyM3_1125	Phage protein
SpyM3_1126	Phage protein
SpyM3_1127	Phage protein
SpyM3_1129	Phage protein
SpyM3_1132	Phage protein
SpyM3_1133	Phage protein
SpyM3_1137	Phage protein
SpyM3_1138	Phage protein
SpyM3_1140	Phage protein
SpyM3_1141	Excisionase
SpyM3_1142	Transcriptional regulator, Cro CI family
SpyM3_1143	Transcriptional regulator, Cro CI family
SpyM3_1144	Phage protein
SpyM3_1145	DNA integration recombination inversion protein
SpyM3_1146	DNA-binding protein HU
SpyM3_1147	Hypothetical membrane associated protein
SpyM3_1148	Lipase Acylhydrolase with GDSL-like motif
SpyM3_1149	DegV family protein
SpyM3_1150	Hypothetical protein
SpyM3_1151	DNA repair protein recN
SpyM3_1152	Arginine repressor, argR
SpyM3_1153	Lantibotic precursor
SpyM3_1154	Dimethylallyltransferase (EC 2.5.1.1) Geranyltranstransferase (EC 2.5.1.10)
SpyM3_1155	Exodeoxyribonuclease VII small subunit (EC 3.1.11.6)
SpyM3_1156	Exodeoxyribonuclease VII large subunit (EC 3.1.11.6)
SpyM3_1157	Methylenetetrahydrofolate dehydrogenase (NADP+) (EC 1.5.1.5) Methenyltetrahydrofolate cyclohydrolase (EC 3.5.4.9)
SpyM3_1158	Phosphoglucomutase (EC 5.4.2.2) Phosphomannomutase (EC 5.4.2.8)
SpyM3_1159	Deoxyribodipyrimidine photolyase (EC 4.1.99.3)
SpyM3_1160	Arginine transport ATP-binding protein artP
SpyM3_1161	Arginine transport system permease protein artQ
SpyM3_1162	Hypothetical cytosolic protein
SpyM3_1163	ATP-dependent endopeptidase clp ATP-binding subunit clpE
SpyM3_1164	Mutator mutT protein (7,8-dihydro-8-oxoguanine-triphosphatase) (EC 3.6.1.-)
SpyM3_1165	Hypothetical cytosolic protein
SpyM3_1166	Isoleucyl-tRNA synthetase (EC 6.1.1.5)
SpyM3_1167	Cell division initiation protein DivIVA
SpyM3_1168	RNA binding protein
SpyM3_1169	Integral membrane protein
SpyM3_1170	Hypothetical cytosolic protein
SpyM3_1171	Pyridoxal-5 -phosphate family protein
SpyM3_1172	Cell division protein ftsZ
SpyM3_1173	Cell division protein ftsA
SpyM3_1174	Cell-division initiation protein DivIB
SpyM3_1175	UDP-N-acetylglucosamine--N-acetylmuramyl-(pentapeptide) pyrophosphoryl-undecaprenol N-acetylglucosamine transferase (EC 2.4.1.227)
SpyM3_1176	UDP-N-acetylmuramoylalanine--D-glutamate ligase (EC 6.3.2.9)
SpyM3_1177	Hypothetical membrane spanning protein
SpyM3_1178	GTP-binding protein TypA BipA
SpyM3_1179	Rhodanese-related sulfurtransferases
SpyM3_1180	Glucokinase (EC 2.7.1.2)
SpyM3_1181	Hypothetical cytosolic protein
SpyM3_1182	Non-specific DNA-binding protein Dps Iron-binding ferritin-like antioxidant protein Ferroxidase (EC 1.16.3.1)
SpyM3_1184	Radical SAM family enzyme
SpyM3_1185	Transcriptional regulator
SpyM3_1186	Ribose operon repressor
SpyM3_1187	ATP-dependent endopeptidase Lon (EC 3.4.21.53)
SpyM3_1188	Phosphopantetheine adenylyltransferase (EC 2.7.7.3)
SpyM3_1189	Methyltransferase (EC 2.1.1.-)
SpyM3_1190	Aspartate--ammonia ligase (EC 6.3.1.1)
SpyM3_1191	Carbamate kinase (EC 2.7.2.2)
SpyM3_1192	Xaa-His dipeptidase (EC 3.4.13.3)
SpyM3_1193	Arginine ornithine antiporter
SpyM3_1194	Ornithine carbamoyltransferase (EC 2.1.3.3)
SpyM3_1195	Acetyltransferase (EC 2.3.1.-)
SpyM3_1196	Arginine deiminase (EC 3.5.3.6)
SpyM3_1197	Transcription regulator, crp family
SpyM3_1198	Arginine repressor, argR
SpyM3_1199	Hypothetical protein
SpyM3_1200	Hypothetical cytosolic protein
SpyM3_1201	Two-component sensor kinase yesM (EC 2.7.3.-)
SpyM3_1202	Two-component response regulator yesN
SpyM3_1203	Phage protein
SpyM3_1204	phospholipase (sla)
SpyM3_1205	Exotoxin type C precursor
SpyM3_1206	Phage protein
SpyM3_1207	Phage protein
SpyM3_1208	Phage-associated cell wall hydrolase
SpyM3_1209	Phage protein
SpyM3_1210	Phage protein
SpyM3_1211	Phage protein
SpyM3_1215	Phage endopeptidase
SpyM3_1216	Phage protein
SpyM3_1217	Phage protein
SpyM3_1219	Phage protein
SpyM3_1220	Major tail shaft protein
SpyM3_1221	Minor capsid protein
SpyM3_1222	Minor capsid protein
SpyM3_1224	Phage protein
SpyM3_1226	Phage protein
SpyM3_1227	Phage protein
SpyM3_1228	Phage protein
SpyM3_1229	Minor capsid protein
SpyM3_1230	Minor capsid protein
SpyM3_1231	Terminase large subunit
SpyM3_1233	Phage transcriptional regulator
SpyM3_1234	Phage protein
SpyM3_1235	Hypothetical amino acid ABC transporter ATP-binding protein
SpyM3_1236	Chromosome partitioning protein parB
SpyM3_1237	Phage protein
SpyM3_1238	Phage protein
SpyM3_1238	Phage protein
SpyM3_1239	Phage protein
SpyM3_1241	Phage protein
SpyM3_1243	Phage protein
SpyM3_1244	Phage protein
SpyM3_1245	Phage protein
SpyM3_1246	Phage protein
SpyM3_1249	Phage single-strand DNA binding protein
SpyM3_1250	Phage single-strand DNA binding protein
SpyM3_1251	Phage protein
SpyM3_1252	Phage protein
SpyM3_1253	Phage protein
SpyM3_1254	DNA replication protein dnaD
SpyM3_1255	Phage replication protein
SpyM3_1256	Phage protein
SpyM3_1257	Phage protein
SpyM3_1258	Phage protein
SpyM3_1259	Phage protein
SpyM3_1260	Phage protein
SpyM3_1261	Phage antirepressor protein
SpyM3_1262	Phage protein
SpyM3_1263	Phage transcriptional regulator, Cro CI family
SpyM3_1264	Phage protein
SpyM3_1265	Phage protein
SpyM3_1265	Phage protein
SpyM3_1266	DNA integration recombination inversion protein
SpyM3_1269	Cytochrome c-type biogenesis protein ccdA
SpyM3_1270	Magnesium and cobalt transport protein corA
SpyM3_1271	Hypothetical protein
SpyM3_1271	NAD-dependent oxidoreductase
SpyM3_1272	Hypothetical protein
SpyM3_1273	Valyl-tRNA synthetase (EC 6.1.1.9)
SpyM3_1274	Hypothetical protein
SpyM3_1275	Hypothetical protein
SpyM3_1276	Ribosomal-protein-serine acetyltransferase (EC 2.3.1.-)
SpyM3_1277	Hypothetical cytosolic protein
SpyM3_1278	Hypothetical protein
SpyM3_1279	3-deoxy-7-phosphoheptulonate synthase (EC 2.5.1.54)
SpyM3_1280	Hypothetical protein
SpyM3_1280	3-dehydroquinate synthase (EC 4.2.3.4)
SpyM3_1281	Hypothetical cytosolic protein
SpyM3_1282	Hypothetical cytosolic protein
SpyM3_1283	SAM-dependent methyltransferase
SpyM3_1284	Shikimate 5-dehydrogenase (EC 1.1.1.25)
SpyM3_1285	Beta-galactosidase (EC 3.2.1.23)
SpyM3_1286	Two-component response regulator yesN
SpyM3_1287	Two-component sensor kinase yesM (EC 2.7.3.-)
SpyM3_1288	Hypothetical membrane spanning protein
SpyM3_1289	Sugar-binding protein
SpyM3_1291	Sugar transport system permease protein
SpyM3_1293	Beta-glucosidase (EC 3.2.1.21)
SpyM3_1294	Hyaluronoglucosaminidase (EC 3.2.1.35)
SpyM3_1295	Hypothetical protein
SpyM3_1296	Hypothetical protein
SpyM3_1297	Alpha-mannosidase (EC 3.2.1.24)
SpyM3_1298	Sensory transduction protein kinase (EC 2.7.3.-)
SpyM3_1299	tRNA (Uracil-5-) -methyltransferase (EC 2.1.1.35)
SpyM3_1301	Enterotoxin (speA)
SpyM3_1302	Phage protein
SpyM3_1304	Phage protein
SpyM3_1306	Phage-associated cell wall hydrolase
SpyM3_1307	N-acetylmuramoyl-L-alanine amidase (EC 3.5.1.28)
SpyM3_1308	Phage protein
SpyM3_1322	Phage protein
SpyM3_1330	Phage encoded transcriptional regulator, ArpU family
SpyM3_1331	Phage protein
SpyM3_1332	Phage protein
SpyM3_1333	Hypothetical protein
SpyM3_1335	Phage protein
SpyM3_1336	Phage protein
SpyM3_1338	Phage protein
SpyM3_1339	DNA primase
SpyM3_1348	Phage protein
SpyM3_1349	Transcriptional regulator, Cro family
SpyM3_1350	Transcriptional regulator, MerR family
SpyM3_1351	Phage protein
SpyM3_1352	Phage protein
SpyM3_1353	Phage protein
SpyM3_1354	DNA integration recombination inversion protein
SpyM3_1355	Regulatory protein recX
SpyM3_1356	Hypothetical cytosolic protein
SpyM3_1357	Hypothetical protein
SpyM3_1358	Ribosome-associated factor Y
SpyM3_1359	COMF operon protein 3
SpyM3_1360	COMF operon protein 1
SpyM3_1361	COMF operon protein 1
SpyM3_1362	Hypothetical protein
SpyM3_1363	Cysteine synthase (EC 2.5.1.47)
SpyM3_1364	S1-type RNA-binding domain
SpyM3_1365	Peptidyl-prolyl cis-trans isomerase (EC 5.2.1.8)
SpyM3_1366	Two-component response regulator yvqC
SpyM3_1367	Two-component sensor protein yvqE (EC 2.7.3.-)
SpyM3_1368	Transporter yvqF
SpyM3_1369	Serine threonine protein kinase (EC 2.7.1.37)
SpyM3_1370	Protein phosphatase 2C (EC 3.1.3.16)
SpyM3_1371	16S rRNA m(5)C 967 methyltransferase (EC 2.1.1.-)
SpyM3_1372	Methionyl-tRNA formyltransferase (EC 2.1.2.9)
SpyM3_1373	Primosomal protein N
SpyM3_1374	DNA-directed RNA polymerase omega chain (EC 2.7.7.6)
SpyM3_1375	Guanylate kinase (EC 2.7.4.8)
SpyM3_1375	Guanylate kinase (EC 2.7.4.8)
SpyM3_1376	Hydrolase (HAD superfamily)
SpyM3_1377	Transcriptional regulators, LysR family
SpyM3_1378	Acetyl-CoA acetyltransferase (EC 2.3.1.9)
SpyM3_1379	Acetate CoA-transferase alpha subunit (EC 2.8.3.8)
SpyM3_1380	Acetyl-CoA:acetoacetyl-CoA transferase beta subunit (EC 2.8.3.-)
SpyM3_1381	D-beta-hydroxybutyrate dehydrogenase (EC 1.1.1.30)
SpyM3_1382	D-beta-hydroxybutyrate dehydrogenase (EC 1.1.1.30)
SpyM3_1383	D-beta-hydroxybutyrate permease
SpyM3_1384	Autoinducer-2 production protein luxS (EC 3.13.1.-)
SpyM3_1385	Hypothetical protein
SpyM3_1386	Methyltransferase (EC 2.1.1.-)
SpyM3_1387	Cell division initiation protein DivIVA
SpyM3_1388	Hypothetical cytosolic protein
SpyM3_1389	Recombination protein recU
SpyM3_1390	Multimodular transpeptidase-transglycosylase PBP 1A
SpyM3_1391	Aminopeptidase C (EC 3.4.22.40)
SpyM3_1392	NH(3)-dependent NAD(+) synthetase (EC 6.3.5.1)
SpyM3_1393	Nicotinate phosphoribosyltransferase (EC 2.4.2.11)
SpyM3_1394	Amino acid permease
SpyM3_1395	Thioredoxin reductase (EC 1.8.1.9)
SpyM3_1396	Hypothetical membrane associated protein
SpyM3_1397	Amino acid transport ATP-binding protein
SpyM3_1398	Amino acid ABC transporter permease protein
SpyM3_1399	ATP-dependent RNA helicase
SpyM3_1400	Phospho-N-acetylmuramoyl-pentapeptide-transferase (EC 2.7.8.13)
SpyM3_1401	Division specific D,D-transpeptidase Cell division protein ftsI
SpyM3_1402	Cell division protein ftsL
SpyM3_1403	S-adenosyl-methyltransferase mraW (EC 2.1.1.-)
SpyM3_1404	Hypothetical protein
SpyM3_1405	Hypothetical protein
SpyM3_1406	Hypothetical Protein
SpyM3_1407	Glutamate 5-kinase (EC 2.7.2.11)
SpyM3_1409	Streptodornase (EC 3.1.21.1)
SpyM3_1410	Phage protein
SpyM3_1413	Holin
SpyM3_1415	Phage protein
SpyM3_1417	Phage infection protein
SpyM3_1419	Phage endopeptidase
SpyM3_1420	Phage protein
SpyM3_1421	Phage protein
SpyM3_1423	Phage protein
SpyM3_1424	Phage protein
SpyM3_1425	Phage protein
SpyM3_1426	Phage protein
SpyM3_1427	Phage protein
SpyM3_1428	Phage protein
SpyM3_1429	Phage protein
SpyM3_1430	Phage scaffold protein
SpyM3_1432	Phage protein
SpyM3_1433	Phage protein
SpyM3_1434	Portal protein
SpyM3_1435	Terminase large subunit
SpyM3_1436	Phage Terminase Small Subunit
SpyM3_1437	Phage transcriptional activator
SpyM3_1438	Phage protein
SpyM3_1439	Phage protein
SpyM3_1440	Phage-related DNA helicase
SpyM3_1442	DNA primase
SpyM3_1443	PHAGE-RELATED DNA POLYMERASE (EC 2.7.7.7)
SpyM3_1444	Phage protein
SpyM3_1446	Phage protein
SpyM3_1447	Phage protein
SpyM3_1448	Phage protein
SpyM3_1449	Phage protein
SpyM3_1450	Phage protein
SpyM3_1452	Phage protein
SpyM3_1453	Phage protein
SpyM3_1454	Phage protein
SpyM3_1455	Phage transcriptional regulator, Cro CI family
SpyM3_1457	Phage protein
SpyM3_1458	DNA integration recombination inversion protein
SpyM3_1459	ABC transporter permease protein
SpyM3_1460	ABC transporter ATP-binding protein
SpyM3_1461	Hypothetical protein
SpyM3_1462	Transketolase (EC 2.2.1.1)
SpyM3_1463	Transaldolase (EC 2.2.1.2)
SpyM3_1464	trans-acting positive regulator
SpyM3_1466	Glycerol uptake facilitator protein
SpyM3_1467	Alpha-glycerophosphate oxidase (EC 1.1.3.21)
SpyM3_1468	Glycerol kinase (EC 2.7.1.30)
SpyM3_1469	Hypothetical membrane associated protein
SpyM3_1470	Hypothetical cytosolic protein
SpyM3_1471	Glycyl-tRNA synthetase beta chain (EC 6.1.1.14)
SpyM3_1472	Glycyl-tRNA synthetase alpha chain (EC 6.1.1.14)
SpyM3_1473	Hypothetical membrane spanning protein
SpyM3_1474	Aldo keto reductase family
SpyM3_1475	N-acetylglucosamine-6-phosphate deacetylase (EC 3.5.1.25)
SpyM3_1476	Sodium-dependent phosphate transporter
SpyM3_1477	Hypothetical protein
SpyM3_1478	DegV family protein
SpyM3_1479	Transcriptional regulator, TetR family
SpyM3_1480	Hydrolase (HAD superfamily)
SpyM3_1481	Hypothetical membrane spanning protein
SpyM3_1482	Tagatose-bisphosphate aldolase (EC 4.1.2.40)
SpyM3_1483	Tagatose-6-phosphate kinase (EC 2.7.1.144)
SpyM3_1487	PTS system, galactose-specific IIB component (EC 2.7.1.69)
SpyM3_1488	PTS system, galactose-specific IIA component (EC 2.7.1.69)
SpyM3_1489	Lactose phosphotransferase system repressor
SpyM3_1490	Copper chaperone copZ
SpyM3_1491	Copper-exporting ATPase (EC 3.6.3.4)
SpyM3_1492	CopAB ATPases metal-fist type repressor
SpyM3_1493	Esterase (EC 3.1.1.-)
SpyM3_1494	Ribosome-binding factor A
SpyM3_1495	Bacterial Protein Translation Initiation Factor 2 (IF-2)
SpyM3_1496	LSU ribosomal protein L7AE
SpyM3_1497	Hypothetical cytosolic protein
SpyM3_1498	N utilization substance protein A
SpyM3_1499	Hypothetical cytosolic protein
SpyM3_1500	tRNA (m(7)G46) methyltransferase (EC 2.1.1.33)
SpyM3_1501	Phosphotransferase enzyme family
SpyM3_1502	Protein ecsB
SpyM3_1503	ABC-type transporter ATP-binding protein ecsA
SpyM3_1504	Adenosine 5 -monophosphoramidase
SpyM3_1505	Hypothetical protein
SpyM3_1506	Transcriptional regulator, LytR family
SpyM3_1507	Acetyltransferase (EC 2.3.1.-)
SpyM3_1508	ATP GTP hydrolase
SpyM3_1509	Guanine-hypoxanthine permease
SpyM3_1510	Hydrolase (HAD superfamily)
SpyM3_1511	PTS system, mannose-specific IIAB component (EC 2.7.1.69)
SpyM3_1512	PTS system, mannose-specific IIC component (EC 2.7.1.69)
SpyM3_1513	PTS system, mannose-specific IID component (EC 2.7.1.69)
SpyM3_1514	Hypothetical cytosolic protein
SpyM3_1516	Seryl-tRNA synthetase (EC 6.1.1.11)
SpyM3_1517	Acetyl-coenzyme A carboxylase carboxyl transferase subunit alpha (EC 6.4.1.2)
SpyM3_1518	Acetyl-coenzyme A carboxylase carboxyl transferase subunit beta (EC 6.4.1.2)
SpyM3_1519	Biotin carboxylase (EC 6.3.4.14)
SpyM3_1520	(3R)-hydroxyacyl-[acyl carrier protein] dehydratase (EC 4.2.1.60)
SpyM3_1521	Biotin carboxyl carrier protein of acetyl-CoA carboxylase (EC 6.4.1.2)
SpyM3_1522	3-oxoacyl-[acyl-carrier-protein] synthase (EC 2.3.1.41)
SpyM3_1523	3-oxoacyl-[acyl-carrier protein] reductase (EC 1.1.1.100)
SpyM3_1524	Malonyl-CoA-[acyl-carrier-protein] transacylase (EC 2.3.1.39)
SpyM3_1525	Enoyl-[acyl-carrier protein] reductase (NADH) (EC 1.3.1.9)
SpyM3_1526	Acyl carrier protein
SpyM3_1527	3-oxoacyl-[acyl-carrier-protein] synthase III (EC 2.3.1.41)
SpyM3_1528	Transcriptional regulator, MarR family
SpyM3_1529	Enoyl-CoA hydratase (EC 4.2.1.17)
SpyM3_1530	Chaperone protein dnaJ
SpyM3_1531	Chaperone protein dnaK
SpyM3_1532	GrpE protein
SpyM3_1533	Heat-inducible transcription repressor hrcA
SpyM3_1534	N-acetylmuramoyl-L-alanine amidase (EC 3.5.1.28)
SpyM3_1535	D-alanyl-D-alanine metallocarboxypeptidase (EC 3.4.17.14)
SpyM3_1536	Phosphoglycerate mutase family protein
SpyM3_1537	Hypothetical membrane spanning protein
SpyM3_1538	Hypothetical protein
SpyM3_1539	Aspartyl glutamyl-tRNA(Asn Gln) amidotransferase subunit B (EC 6.3.5.-)
SpyM3_1540	Aspartyl glutamyl-tRNA(Asn Gln) amidotransferase subunit A (EC 6.3.5.-)
SpyM3_1541	Glutamyl-tRNA(Gln) amidotransferase subunit C (EC 6.3.5.-)
SpyM3_1542	Pyruvate,phosphate dikinase (EC 2.7.9.1)
SpyM3_1543	Pyrazinamidase (EC 3.5.1.-) Nicotinamidase (EC 3.5.1.19)
SpyM3_1544	Transcription pleiotropic repressor codY
SpyM3_1545	Aspartate aminotransferase (EC 2.6.1.1)
SpyM3_1546	Universal stress protein family
SpyM3_1547	Hydrolase (HAD superfamily)
SpyM3_1548	L-asparaginase (EC 3.5.1.1)
SpyM3_1549	ABC transporter permease protein
SpyM3_1550	ABC transporter ATP-binding protein
SpyM3_1551	ATP-dependent DNA helicase recG (EC 3.6.1.-)
SpyM3_1552	Hypothetical protein
SpyM3_1553	Cobalt transport ATP-binding protein cbiO
SpyM3_1554	Cobalt transport protein cbiQ
SpyM3_1555	membrane-bound protein
SpyM3_1556	ABC transporter ATP-binding protein
SpyM3_1557	ABC transporter ATP-binding protein
SpyM3_1558	Ferrichrome transport ATP-binding protein fhuC
SpyM3_1559	Ferrichrome transport system permease protein fhuB
SpyM3_1560	Ferrichrome-binding protein
SpyM3_1561	Putative Fe3+-siderophore transport protein
SpyM3_1562	Immunogenic secreted protein
SpyM3_1563	Alanine racemase (EC 5.1.1.1)
SpyM3_1564	Holo-[acyl-carrier protein] synthase (EC 2.7.8.7)
SpyM3_1565	Protein translocase subunit secA
SpyM3_1566	Mannose-6-phosphate isomerase (EC 5.3.1.8)
SpyM3_1568	Endo-beta-N-acetylglucosaminidase F2 precursor (EC 3.2.1.96)
SpyM3_1569	PTS system, sucrose-specific IIABC component (EC 2.7.1.69)
SpyM3_1570	Sucrose-6-phosphate hydrolase (EC 3.2.1.26)
SpyM3_1571	Sucrose operon repressor
SpyM3_1572	N utilization substance protein B
SpyM3_1573	General stress protein, Gls24 family
SpyM3_1574	Protein Translation Elongation Factor P (EF-P)
SpyM3_1575	ComE operon protein 2
SpyM3_1576	Xaa-Pro dipeptidase (EC 3.4.13.9)
SpyM3_1577	Hypothetical protein
SpyM3_1578	Magnesium and cobalt transport protein corA
SpyM3_1579	Hypothetical membrane spanning protein
SpyM3_1580	SSU ribosomal protein S18P
SpyM3_1581	Single strand binding protein
SpyM3_1582	SSU ribosomal protein S6P
SpyM3_1583	Hypothetical protein
SpyM3_1584	A G-specific adenine DNA glycosylase (EC 3.2.2.-)
SpyM3_1585	Transcriptional regulator
SpyM3_1586	Thioredoxin
SpyM3_1587	Phosphatidylglycerophosphatase B (EC 3.1.3.27)
SpyM3_1588	DNA mismatch repair protein mutS
SpyM3_1589	CvpA family membrane protein
SpyM3_1590	Hypothetical cytosolic protein
SpyM3_1591	Ribonuclease HIII (EC 3.1.26.4)
SpyM3_1592	Signal peptidase I (EC 3.4.21.89)
SpyM3_1593	Exodeoxyribonuclease V alpha chain (EC 3.1.11.5)
SpyM3_1594	Hypothetical protein
SpyM3_1595	DNA polymerase IV (EC 2.7.7.7)
SpyM3_1596	Formate acetyltransferase (EC 2.3.1.54)
SpyM3_1597	Beta-lactamase family protein
SpyM3_1598	Hypothetical cytosolic protein
SpyM3_1599	Hypothetical membrane spanning protein
SpyM3_1600	Aquaporin Glycerol uptake facilitator protein
SpyM3_1601	Transporter, MFS superfamily
SpyM3_1602	Transcription regulator, crp family
SpyM3_1603	Xaa-Pro dipeptidyl-peptidase (EC 3.4.14.11)
SpyM3_1605	Transcriptional regulator
SpyM3_1606	Hypothetical cytosolic protein
SpyM3_1607	Transcriptional regulator, MerR family
SpyM3_1608	DNA polymerase III, epsilon chain (EC 2.7.7.7)
SpyM3_1609	Hypothetical cytosolic protein
SpyM3_1610	NAD(FAD)-utilizing dehydrogenases
SpyM3_1611	Deoxyribose-phosphate aldolase (EC 4.1.2.4)
SpyM3_1612	Nucleoside permease nupC
SpyM3_1613	Uridine phosphorylase (EC 2.4.2.3)
SpyM3_1614	Transcriptional regulator, GntR family
SpyM3_1615	SSU ribosomal protein S14P
SpyM3_1616	O-sialoglycoprotein endopeptidase (EC 3.4.24.57)
SpyM3_1617	Ribosomal-protein-S18-alanine acetyltransferase (EC 2.3.1.128)
SpyM3_1618	Non-proteolytic protein, peptidase family M22
SpyM3_1619	Putative transcriptional regulator
SpyM3_1620	Zn-dependent hydrolase (EC 3.-.-.-)
SpyM3_1621	Glutamine synthetase (EC 6.3.1.2)
SpyM3_1622	Transcriptional regulator, MerR family
SpyM3_1623	Hypothetical protein
SpyM3_1624	Phosphoglycerate kinase (EC 2.7.2.3)
SpyM3_1625	Acid phosphatase (EC 3.1.3.2)
SpyM3_1626	Membrane protease protein family
SpyM3_1627	Dihydroxyacetone kinase family protein
SpyM3_1628	General stress protein, Gls24 family
SpyM3_1629	LSU ribosomal protein L28P
SpyM3_1629	LSU ribosomal protein L28P
SpyM3_1630	Fructose-bisphosphate aldolase (EC 4.1.2.13)
SpyM3_1631	Alpha beta hydrolase
SpyM3_1632	CTP synthase (EC 6.3.4.2)
SpyM3_1633	DNA-directed RNA polymerase delta chain (EC 2.7.7.6)
SpyM3_1634	Trigger factor, ppiase (EC 5.2.1.8)
SpyM3_1635	Mechanosensitive ion channel
SpyM3_1636	Hypothetical protein
SpyM3_1637	Hypothetical membrane spanning protein
SpyM3_1638	Phosphomethylpyrimidine kinase (EC 2.7.4.7) Hydroxymethylpyrimidine kinase (EC 2.7.1.49)
SpyM3_1639	tRNA pseudouridine synthase A (EC 4.2.1.70)
SpyM3_1641	Glycerate kinase (EC 2.7.1.31)
SpyM3_1642	Type I restriction-modification system restriction subunit (EC 3.1.21.3)
SpyM3_1643	Type I restriction-modification system specificity subunit
SpyM3_1644	Type I restriction-modification system methylation subunit
SpyM3_1645	Transcriptional regulatory protein degU
SpyM3_1646	Sensory transduction protein kinase (EC 2.7.3.-)
SpyM3_1647	ABC transporter permease protein
SpyM3_1648	ABC transporter ATP-binding protein
SpyM3_1649	Lantibiotic transport ATP-binding protein
SpyM3_1650	Lantibiotic processing peptidase
SpyM3_1651	Serine (threonine) dehydratase (lantibiotic biosynthesis) Lanthionine synthetase (lantibiotic biosynthesis)
SpyM3_1652	Lantibiotic salivaricin A
SpyM3_1654	PTS system, lactose-specific IIBC component (EC 2.7.1.69)
SpyM3_1655	PTS system, lactose-specific IIA component (EC 2.7.1.69)
SpyM3_1656	Tagatose-bisphosphate aldolase (EC 4.1.2.40)
SpyM3_1657	Tagatose-6-phosphate kinase (EC 2.7.1.144)
SpyM3_1658	Galactose-6-phosphate isomerase lacB subunit (EC 5.3.1.26)
SpyM3_1659	Galactose-6-phosphate isomerase lacA subunit (EC 5.3.1.26)
SpyM3_1660	Lactose phosphotransferase system repressor
SpyM3_1661	DNA-damage-inducible protein J
SpyM3_1662	Hypothetical cytosolic protein
SpyM3_1663	SSU ribosomal protein S9P
SpyM3_1664	LSU ribosomal protein L13P
SpyM3_1665	Transcriptional regulator, Cro CI family
SpyM3_1666	Hypothetical membrane spanning protein
SpyM3_1667	Fatty acid-binding protein, DegV family
SpyM3_1668	Hypothetical cytosolic protein
SpyM3_1669	23S rRNA Gm2251 methyltransferase (EC 2.1.1.-)
SpyM3_1670	Hypothetical membrane associated protein
SpyM3_1671	Hypothetical Protein
SpyM3_1672	Cysteinyl-tRNA synthetase (EC 6.1.1.16)
SpyM3_1673	Hypothetical protein
SpyM3_1674	Serine acetyltransferase (EC 2.3.1.30)
SpyM3_1675	Hypothetical protein
SpyM3_1676	Polyribonucleotide nucleotidyltransferase (EC 2.7.7.8) Polynucleotide adenylyltransferase (EC 2.7.7.19)
SpyM3_1681	SSU ribosomal protein S15P
SpyM3_1684	Peptide deformylase (EC 3.5.1.88)
SpyM3_1685	NADPH-dependent FMN reductase family protein
SpyM3_1686	Transcriptional regulator, MarR family
SpyM3_1687	DNA polymerase III alpha subunit (EC 2.7.7.7)
SpyM3_1688	Prolyl-tRNA synthetase (EC 6.1.1.15)
SpyM3_1689	Membrane endopeptidase, M50 family
SpyM3_1690	Phosphatidate cytidylyltransferase (EC 2.7.7.41)
SpyM3_1691	Undecaprenyl pyrophosphate synthetase (EC 2.5.1.31)
SpyM3_1692	Protein translocase subunit YajC
SpyM3_1693	Thioredoxin
SpyM3_1694	Pullulanase (EC 3.2.1.41)
SpyM3_1695	Glucan 1,6-alpha-glucosidase (EC 3.2.1.70)
SpyM3_1696	Multiple sugar transport ATP-binding protein msmK
SpyM3_1697	Leucine rich protein
SpyM3_1698	Streptokinase (EC 3.4.-.-)
SpyM3_1699	Hypothetical protein
SpyM3_1700	D-tyrosyl-tRNA(Tyr) deacylase (EC 3.1.-.-)
SpyM3_1701	GTP pyrophosphokinase (EC 2.7.6.5) Guanosine-3 ,5 -bis(Diphosphate) 3 -pyrophosphohydrolase (EC 3.1.7.2)
SpyM3_1703	Collagen-like surface protein
SpyM3_1706	NrdI protein
SpyM3_1707	Endonuclease Exonuclease phosphatase family protein
SpyM3_1708	PTS system, glucose-specific IIABC component (EC 2.7.1.69)
SpyM3_1709	Hypothetical cytosolic protein
SpyM3_1710	Ribosomal protein L11 methyltransferase (EC 2.1.1.-)
SpyM3_1711	Hypothetical protein
SpyM3_1712	Para-aminobenzoate synthetase component I (EC 6.3.5.8) 4-amino-4-deoxychorismate lyase (EC 4.1.3.38)
SpyM3_1713	Anthranilate synthase component II (EC 4.1.3.27) Para-aminobenzoate synthase glutamine amidotransferase component II (EC 6.3.5.8)
SpyM3_1714	Hypothetical protein
SpyM3_1715	Enterotoxin
SpyM3_1716	Enterotoxin
SpyM3_1717	Hypothetical cytosolic protein
SpyM3_1718	Dipeptide-binding protein
SpyM3_1719	Dipeptide transport system permease protein dppB
SpyM3_1720	Dipeptide transport system permease protein dppC
SpyM3_1721	Dipeptide transport ATP-binding protein dppD
SpyM3_1722	Dipeptide transport ATP-binding protein dppF
SpyM3_1723	Hypothetical protein
SpyM3_1726	C5A peptidase precursor (EC 3.4.21.-)
SpyM3_1727	M protein
SpyM3_1728	trans-acting positive regulator Mry
SpyM3_1729	Hypothetical protein
SpyM3_1730	Immunogenic protein
SpyM3_1731	Immunogenic secreted protein
SpyM3_1732	Two component system histidine kinase (EC 2.7.3.-)
SpyM3_1733	Two-component response regulator
SpyM3_1734	ABC transporter permease protein
SpyM3_1735	ABC transporter ATP-binding protein
SpyM3_1736	HlyD family secretion protein
SpyM3_1737	Hypothetical protein
SpyM3_1738	Hypothetical protein
SpyM3_1739	Hypothetical cytosolic protein
SpyM3_1740	Peptidyl-prolyl cis-trans isomerase (EC 5.2.1.8)
SpyM3_1741	Streptopain precursor fragment
SpyM3_1743	Hypothetical protein
SpyM3_1744	Transcriptional regulator
SpyM3_1745	Deoxyribonuclease precursor (EC 3.1.21.1)
SpyM3_1746	Low temperature requirement C protein
SpyM3_1747	Glycerol dehydrogenase (EC 1.1.1.6)
SpyM3_1748	Transaldolase (EC 2.2.1.2)
SpyM3_1749	Formate acetyltransferase (EC 2.3.1.54)
SpyM3_1750	PTS system, cellobiose-specific IIC component (EC 2.7.1.69)
SpyM3_1752	PTS system, cellobiose-specific IIA component (EC 2.7.1.69)
SpyM3_1753	Sorbitol operon regulator
SpyM3_1754	Transcriptional regulator, DeoR family
SpyM3_1755	Pyruvate formate-lyase activating enzyme (EC 1.97.1.4)
SpyM3_1757	Protein translocase subunit secE
SpyM3_1758	Multimodular transpeptidase-transglycosylase PBP 2A
SpyM3_1759	Translation initiation inhibitor
SpyM3_1760	Hypothetical cytosolic protein
SpyM3_1761	Ribosomal large subunit pseudouridine synthase D (EC 4.2.1.70)
SpyM3_1762	Hypothetical protein
SpyM3_1763	Dipeptidase A (EC 3.4.13.-)
SpyM3_1764	Transcriptional regulator, MutR family
SpyM3_1765	60 kDa chaperonin GROEL
SpyM3_1766	10 kDa chaperonin GROES
SpyM3_1767	Negative regulator of genetic competence clpC mecB
SpyM3_1768	Transcriptional regulator ctsR
SpyM3_1769	Cold shock protein
SpyM3_1770	Peroxiredoxin (EC 1.11.1.15)
SpyM3_1771	Peroxiredoxin reductase (NAD(P)H) (EC 1.6.4.-) NADH oxidase H2O2-forming (EC 1.6.3.-)
SpyM3_1774	GLUTAMATE FORMIMINOTRANSFERASE (EC 2.1.2.5)
SpyM3_1776	Formate--tetrahydrofolate ligase (EC 6.3.4.3)
SpyM3_1780	Formiminoglutamase (EC 3.5.3.8)
SpyM3_1781	Transposase
SpyM3_1781	Transcriptional regulator, LuxR family
SpyM3_1782	SSU ribosomal protein S2P
SpyM3_1783	Protein Translation Elongation Factor Ts (EF-Ts)
SpyM3_1784	Oligoendopeptidase O (EC 3.4.24.-)
SpyM3_1785	Trehalose-6-phosphate hydrolase (EC 3.2.1.93)
SpyM3_1786	PTS system, trehalose-specific IIBC component (EC 2.7.1.69) PTS system, trehalose-specific IIA component (EC 2.7.1.69)
SpyM3_1787	Trehalose operon transcriptional repressor
SpyM3_1789	Glyoxalase family protein
SpyM3_1790	Hypothetical cytosolic protein
SpyM3_1791	Anaerobic ribonucleoside-triphosphate reductase activating protein
SpyM3_1792	Acetyltransferase (EC 2.3.1.-)
SpyM3_1793	NAD-dependent oxidoreductase
SpyM3_1794	Anaerobic ribonucleoside-triphosphate reductase (EC 1.17.4.2)
SpyM3_1795	Hypothetical membrane spanning protein
SpyM3_1796	Hypothetical cytosolic protein
SpyM3_1797	Endonuclease involved in recombination
SpyM3_1798	Hypothetical cytosolic protein
SpyM3_1799	Arsenate reductase family protein
SpyM3_1800	RecA protein
SpyM3_1801	Colligrin
SpyM3_1802	DNA-3-methyladenine glycosylase (EC 3.2.2.20)
SpyM3_1803	Holliday junction DNA helicase ruvA
SpyM3_1804	Multidrug resistance protein imrP
SpyM3_1805	DNA mismatch repair protein mutL
SpyM3_1806	DNA mismatch repair protein mutS
SpyM3_1807	Hypothetical cytosolic protein
SpyM3_1808	Arginine repressor, argR
SpyM3_1809	Arginyl-tRNA synthetase (EC 6.1.1.19)
SpyM3_1810	Bacteriocin uviB
SpyM3_1811	Hypothetical membrane spanning protein
SpyM3_1812	Hypothetical membrane spanning protein
SpyM3_1813	Hypothetical membrane spanning protein
SpyM3_1814	Aspartyl-tRNA synthetase (EC 6.1.1.12)
SpyM3_1815	Histidyl-tRNA synthetase (EC 6.1.1.21)
SpyM3_1816	LSU ribosomal protein L32P
SpyM3_1817	LSU ribosomal protein L33P
SpyM3_1818	Cadmium resistance protein
SpyM3_1819	Cadmium efflux system accessory protein
SpyM3_1819	Cadmium efflux system accessory protein
SpyM3_1820	Hypothetical protein
SpyM3_1821	FtsK SpoIIIE family
SpyM3_1822	Hypothetical protein
SpyM3_1823	Transcriptional regulator
SpyM3_1824	Hypothetical protein
SpyM3_1825	Integral membrane protein
SpyM3_1826	Phosphohydrolase (MutT nudix family protein)
SpyM3_1827	Hypothetical protein
SpyM3_1828	Transcriptional regulator, PadR family
SpyM3_1829	Hypothetical membrane associated protein
SpyM3_1830	Hypothetical membrane associated protein
SpyM3_1831	Phage infection protein
SpyM3_1832	Transcriptional regulator, TetR family
SpyM3_1833	SSU ribosomal protein S4P
SpyM3_1834	Hypothetical protein
SpyM3_1835	Replicative DNA helicase (EC 3.6.1.-)
SpyM3_1836	LSU ribosomal protein L9P
SpyM3_1837	Phosphoesterase, DHH family protein
SpyM3_1838	Putative tRNA (5-carboxymethylaminomethyl-2-thiouridylate) synthase subunit GidA
SpyM3_1839	Phosphohydrolase (MutT nudix family protein)
SpyM3_1840	tRNA (5-methylaminomethyl-2-thiouridylate)-methyltransferase (EC 2.1.1.61)
SpyM3_1841	L-serine dehydratase beta subunit (EC 4.3.1.17)
SpyM3_1842	L-serine dehydratase alpha subunit (EC 4.3.1.17)
SpyM3_1843	Transglycosylase SLT domain family protein
SpyM3_1844	Hyaluronan ABC exporter permease protein
SpyM3_1845	Hyaluronan ABC exporter ATP-binding protein
SpyM3_1846	Hyaluronan ABC exporter ATP-binding protein
SpyM3_1847	CDP-diacylglycerol--glycerol-3-phosphate 3-phosphatidyltransferase (EC 2.7.8.5)
SpyM3_1848	Hypothetical membrane associated protein
SpyM3_1849	Peptidase, M16 family
SpyM3_1850	Non-proteolytic protein, peptidase family M16
SpyM3_1851	Hyaluronan synthase (EC 2.4.1.212)
SpyM3_1852	UDP-glucose 6-dehydrogenase (EC 1.1.1.22)
SpyM3_1853	UTP--glucose-1-phosphate uridylyltransferase (EC 2.7.7.9)
SpyM3_1854	Hypothetical cytosolic protein
SpyM3_1855	DNA replication and repair protein recF
SpyM3_1856	Glucose uptake family protein
SpyM3_1857	Inosine-5 -monophosphate dehydrogenase (EC 1.1.1.205)
SpyM3_1858	Hypothetical protein
SpyM3_1859	Hypothetical membrane spanning protein
SpyM3_1860	ABC transporter ATP-binding protein
SpyM3_1861	ABC transporter, permease protein
SpyM3_1863	Hypothetical cytosolic protein
SpyM3_1864	Endopeptidase degP (EC 3.4.21.-)
SpyM3_1865	Chromosome partitioning protein parB
